# Supplementary material for: Mapping Late Leaf Spot Resistance in Peanut (Arachis hypogaea) Using QTL-seq Reveals Markers for Marker-Assisted Selection
Source: Front Plant Sci. 2018 Feb 5;9:83. doi: 10.3389/fpls.2018.00083 (PMC5807350; doi:10.3389/fpls.2018.00083)
Supplement: Supplementary file 1 [file Table_1.XLSX]

## Sheet: Sheet1
Table S1: Primers used for KASP assays to select for candidate QTL
Physical Position	Chromosome	∆SNP	Forward 1 (with FAM tail)	Forward 2 (with HEX tail)	Common Reverse
100252096	A05	0.6	GAAGGTGACCAAGTTCATGCTTATTTCATCCTAGTCATGATTTA	GAAGGTCGGAGTCAACGGATTTATTTCATCCTAGTCATGATTTG	TGGATCCCATGTAGATGCAG
133767602	B03	0.78	GAAGGTGACCAAGTTCATGCTATCTTATCGTAATCCTCTACATAG	GAAGGTCGGAGTCAACGGATTATCTTATCGTAATCCTCTACATAA	CTGTGGATGGACAATTTCATT
15527644	B05	-0.8	GAAGGTGACCAAGTTCATGCTCCTTCCATTCATAGATGGTGATC	GAAGGTCGGAGTCAACGGATTCCTTCCATTCATAGATGGTGATT	AAGAGGTAAAAAGGAAAATCACG
