# Supplementary material for: Mapping Late Leaf Spot Resistance in Peanut (Arachis hypogaea) Using QTL-seq Reveals Markers for Marker-Assisted Selection
Source: Front Plant Sci. 2018 Feb 5;9:83. doi: 10.3389/fpls.2018.00083 (PMC5807350; doi:10.3389/fpls.2018.00083)
Supplement: Supplementary file 3 [file Data_Sheet_1.ZIP › Calculate_G_Statistic.py]

from Bio import SeqIO
from Bio.SeqFeature import SeqFeature, FeatureLocation
import pysam
import sys
import re
from collections import OrderedDict
import math


##function to get the allele frequencies and pass them to the function that calculates G
def getG(samfileR, samfileS, chr, position, R, S):
     resistant = 0
     susceptible = 0
     if position -2 >= 0:
          for pileupcolumn in samfileR.pileup(chr, position-2, position+2):
               if (pileupcolumn.pos + 1) == position:
                    for pileupread in pileupcolumn.pileups:
                         if pileupread.alignment.query_sequence[pileupread.query_position] == R:
                              resistant += 1
                         elif pileupread.alignment.query_sequence[pileupread.query_position] == S:
                              susceptible += 1
     resistantS = 0
     susceptibleS = 0
     if position -2 >= 0:
          for pileupcolumn in samfileS.pileup(chr, position-2, position+2):
               if (pileupcolumn.pos + 1) == position:
                    for pileupread in pileupcolumn.pileups:
                         if pileupread.alignment.query_sequence[pileupread.query_position] == R:
                              resistantS += 1
                         elif pileupread.alignment.query_sequence[pileupread.query_position] == S:
                              susceptibleS += 1

     G = calcG(float(resistant), float(susceptible), float(resistantS), float(susceptibleS))

     return G

##Takes allele frequencies fromt he two bulks and calculates G
def calcG(n1, n3, n2, n4):
     if n1+n2+n3+n4 == 0.0:
          return 0.0

     e1 = float((n1+n2)*(n1+n3))/float(n1+n2+n3+n4)
     e2 = float((n1+n2)*(n2+n4))/float(n1+n2+n3+n4)
     e3 = float((n3+n4)*(n3+n1))/float(n1+n2+n3+n4)
     e4 = float((n3+n4)*(n2+n4))/float(n1+n2+n3+n4)

     if e1 == 0.0 or e2 == 0.0 or e3 == 0.0 or e4 == 0.0:
          return 0.0

     return 2*((n1*math.log(n1/e1 if n1>0 else 1))+(n2*math.log(n2/e2 if n2>0 else 1))+(n3*math.log(n3/e3 if n3>0 else 1))+(n4*math.log(n4/e4 if n4>0 else 1)))

##first argument to pass to the script, the reference genome fasta used
record_dict = SeqIO.to_dict(SeqIO.parse(sys.argv[1], "fasta"))

##samfiles are passed as a string - "bulk1.sorted.bam bulk2.sorted.bam"
samfile = []

samfile = sys.argv[2].split()

bamnumber = len(samfile)

##specificy output file name
out = open("output.G", "w")

##specifcy input name of SNP indexes
##file is a tab delimited file with chromosome,SNP position,parent1 base, parent2 base
snps = open("input.SNP.Index", "r")

SNP = OrderedDict()

count = 0

##populate dictionary with SNPs
for snp in snps:

     if snp.startswith('#'):
          continue

     snp=snp.strip()
     hold=snp.split('\t')

     SNP[hold[0]+':'+hold[1]] = snp

##For each SNP calculate G
for key in SNP:

     snphold = SNP[key].split('\t')

     if len(snphold) > 2:
          ##parent1 base
          parentR = snphold[2]
          ##parent2 base
          parentS = snphold[3]


          if snphold[0].startswith('#'):
               continue

          G = 0.0

          G = getG(pysam.Samfile(samfile[0], "rb"), pysam.Samfile(samfile[1], "rb"), snphold[0],int(snphold[1]),parentR,parentS)

          out.write("%s\t%s\t%s\t%s\t%f\n" % (snphold[0],snphold[1],snphold[2],snphold[3],G))

snps.close()
out.close()
