# Supplementary material for: Mapping Late Leaf Spot Resistance in Peanut (Arachis hypogaea) Using QTL-seq Reveals Markers for Marker-Assisted Selection
Source: Front Plant Sci. 2018 Feb 5;9:83. doi: 10.3389/fpls.2018.00083 (PMC5807350; doi:10.3389/fpls.2018.00083)
Supplement: Supplementary file 3 [file Data_Sheet_1.ZIP › Calculate_Threshold.py]

import math
import numpy
import time
import sys
import re
from random import randint
import random
from collections import defaultdict

def threshold(depth):
     results = []
     R = 0.0
     S = 0.0

     random.seed(time.clock())

     for x in range(1000):
          Tops = 0.0
          Bottoms = 0.0

          for x in range(5):
               if numpy.random.binomial(200,0.5,size=None) > 100:
                    Tops += 0.0
               else:
                    Tops += 1.0
               if numpy.random.binomial(200,0.5,size=None) > 100:
                    Bottoms += 0.0
               else:
                    Bottoms += 1.0

          Tops = float(Tops/5.0)
          Bottoms = float(Bottoms/5.0)

          R = float(float(numpy.random.binomial(depth,Tops,size=None))/float(depth))
          S = float(float(numpy.random.binomial(depth,Bottoms,size=None))/float(depth))

          results.append(R-S)

     results.sort()

     return results[50], results[950]

vcffile = open(sys.argv[1], "r")
indexfile = open(sys.argv[2]+'.dSNP', "r")

RBulk = {}
SBulk = {}


Depth = {}

for line in indexfile:

     line = line.strip()
     line = line.split('\t')

     RBulk[line[0]+":"+line[1]] = float(line[4])
     SBulk[line[0]+":"+line[1]] = float(line[5])

indexfile.seek(0)

for line in vcffile:

     DP4 = 0

     if line.startswith('#'):
          continue

     line=line.strip()
     hold=line.split('\t')

     dp = re.findall('(DP4=\d+,\d+,\d+,\d+);', hold[7])

     DP4 = int(dp[0].split("=")[1].split(',')[0]) + int(dp[0].split("=")[1].split(',')[1]) + int(dp[0].split("=")[1].split(',')[2]) + int(dp[0].split("=")[1].split(',')[3])

     Depth[hold[0]+":"+hold[1]] = DP4

vcffile.close()

for line in indexfile:

     line = line.strip()
     line = line.split('\t')

     lowerDist = []
     upperDist = []

     if line[0]+":"+line[1] in Depth:
          for x in range(1000):
               lower, upper = threshold(Depth[line[0]+":"+line[1]])
               lowerDist.append(lower)
               upperDist.append(upper)
     else:
          continue

     print("%s\t%s\t%i\t%f\t%f" % (line[0],line[1],Depth[line[0]+":"+line[1]],numpy.mean(lowerDist),numpy.mean(upperDist)))

indexfile.close()
