# Supplementary material for: Mapping Late Leaf Spot Resistance in Peanut (Arachis hypogaea) Using QTL-seq Reveals Markers for Marker-Assisted Selection
Source: Front Plant Sci. 2018 Feb 5;9:83. doi: 10.3389/fpls.2018.00083 (PMC5807350; doi:10.3389/fpls.2018.00083)
Supplement: Supplementary file 4 [file Data_Sheet_2.ZIP]

Archive with 5 entries (5 files):
- 1801.A.Index.txt
- 1801.A.Smooth.txt
- 1801.B.Index.txt
- 1801.B.Smooth.txt
- LLS_RAW_Data.xlsx
