# Supplementary material for: Mapping Late Leaf Spot Resistance in Peanut (Arachis hypogaea) Using QTL-seq Reveals Markers for Marker-Assisted Selection
Source: Front Plant Sci. 2018 Feb 5;9:83. doi: 10.3389/fpls.2018.00083 (PMC5807350; doi:10.3389/fpls.2018.00083)
Supplement: Supplementary file 4 [file Data_Sheet_2.ZIP › 1801.A.Index.txt]

Chromosome	Position	SPT allele	FL07 allele	R Index	S Index	dSNP
Aradu.A01	1633949	T	C	0.8	0.68	0.12
Aradu.A01	1951515	A	G	0.666667	0.357143	0.309524
Aradu.A01	4350905	G	A	0.583333	0.071429	0.511905
Aradu.A01	5432331	G	T	0.4	0.56	-0.16
Aradu.A01	5672301	A	G	0.25	0.352941	-0.102941
Aradu.A01	8325624	A	G	0	0	0
Aradu.A01	10118263	G	T	0.714286	0.6	0.114286
Aradu.A01	10932289	C	A	0.166667	0.533333	-0.366667
Aradu.A01	18224019	T	C	0.7	0.75	-0.05
Aradu.A01	26589206	T	G	0.363636	0.55	-0.186364
Aradu.A01	26730825	T	C	0.9	0.692308	0.207692
Aradu.A01	28040023	T	C	0.153846	0.222222	-0.068376
Aradu.A01	31629580	C	T	0.315789	0.307692	0.008097
Aradu.A01	31654553	T	C	0.615385	0.5	0.115385
Aradu.A01	34486334	C	A	0.857143	0.384615	0.472527
Aradu.A01	36603766	G	A	0.375	0.192308	0.182692
Aradu.A01	36612204	A	C	0.571429	0.333333	0.238095
Aradu.A01	38327917	T	C	0.454545	0.1875	0.267045
Aradu.A01	46769054	C	T	0.583333	0.333333	0.25
Aradu.A01	48742112	G	T	0	0.611111	-0.611111
Aradu.A01	49429317	T	C	0.454545	0.653846	-0.199301
Aradu.A01	50219597	T	C	0.153846	0.391304	-0.237458
Aradu.A01	52264517	A	C	0.090909	0.411765	-0.320856
Aradu.A01	59799085	G	A	0.538462	0.571429	-0.032967
Aradu.A01	59809266	C	T	0.722222	0.56	0.162222
Aradu.A01	59945141	G	T	0.774194	0.807692	-0.033499
Aradu.A01	61098987	T	C	0.125	0.368421	-0.243421
Aradu.A01	65958514	C	T	0.4375	0.6	-0.1625
Aradu.A01	69900239	G	A	0.416667	0.277778	0.138889
Aradu.A01	70495945	T	C	0.375	0.588235	-0.213235
Aradu.A01	70496108	C	T	0.222222	0.25	-0.027778
Aradu.A01	77610768	A	G	0.428571	0.368421	0.06015
Aradu.A01	77740926	C	T	0.545455	0.571429	-0.025974
Aradu.A01	77830458	T	C	0.8	0.2	0.6
Aradu.A01	77835089	T	A	0.555556	0.157895	0.397661
Aradu.A01	78792792	C	G	0.272727	0.555556	-0.282828
Aradu.A01	82073912	T	G	0.285714	0.318182	-0.032468
Aradu.A01	82723248	T	G	0.545455	0.85	-0.304545
Aradu.A01	85769069	A	G	0.6	0.454545	0.145455
Aradu.A01	85864588	C	A	0.555556	0.166667	0.388889
Aradu.A01	95235700	G	A	0.352941	0.857143	-0.504202
Aradu.A01	95372204	C	G	0.222222	0.470588	-0.248366
Aradu.A01	95420097	C	T	0.352941	0.333333	0.019608
Aradu.A01	95429617	G	A	0.444444	0.444444	0
Aradu.A01	95454310	T	G	0.3125	0.272727	0.039773
Aradu.A01	95456729	T	C	0.090909	0.470588	-0.379679
Aradu.A01	95585935	T	A	0	0.052632	-0.052632
Aradu.A01	95589584	T	C	0.166667	0.361111	-0.194444
Aradu.A01	95774484	C	T	0.333333	0.4	-0.066667
Aradu.A01	95830836	C	T	0.142857	0.666667	-0.52381
Aradu.A01	96214900	G	A	0.307692	0.590909	-0.283217
Aradu.A01	96258784	G	A	0.333333	0.5625	-0.229167
Aradu.A01	96261343	C	T	0.388889	0.352941	0.035948
Aradu.A01	96312949	G	A	0.375	0.428571	-0.053571
Aradu.A01	96556402	T	C	0.111111	0.333333	-0.222222
Aradu.A01	96600769	C	A	0.666667	0.5	0.166667
Aradu.A01	96623436	A	G	0.25	0.846154	-0.596154
Aradu.A01	96934863	T	C	0.307692	0.647059	-0.339367
Aradu.A01	96984662	T	C	0.5	0.6875	-0.1875
Aradu.A01	97019461	T	C	0.125	0.333333	-0.208333
Aradu.A01	97052647	A	G	0.285714	0.666667	-0.380952
Aradu.A01	97059198	C	T	0.3	0.5	-0.2
Aradu.A01	97238097	G	A	0.090909	0.45	-0.359091
Aradu.A01	97281383	C	T	0.166667	0.636364	-0.469697
Aradu.A01	97365911	G	A	0	0.5	-0.5
Aradu.A01	97472474	T	C	0.533333	0.606061	-0.072727
Aradu.A01	97507707	G	A	0.272727	0.631579	-0.358852
Aradu.A01	97531892	A	C	0.454545	0.285714	0.168831
Aradu.A01	97645514	C	T	0.125	0.5625	-0.4375
Aradu.A01	98604166	T	A	0.3	0.352941	-0.052941
Aradu.A01	100596176	G	A	0.181818	0.4	-0.218182
Aradu.A01	100684213	C	T	0.692308	0.761905	-0.069597
Aradu.A01	100920688	G	A	0.5	0.5	0
Aradu.A01	101167285	A	G	0.2	0.277778	-0.077778
Aradu.A01	101273084	T	C	0.272727	0.470588	-0.197861
Aradu.A01	101304096	A	G	0	0.2	-0.2
Aradu.A01	101432379	T	C	0.705882	0.74359	-0.037707
Aradu.A01	101888354	T	C	0.625	0.357143	0.267857
Aradu.A01	102008502	G	C	0.227273	0.153846	0.073427
Aradu.A01	102107655	A	G	0.333333	0.3	0.033333
Aradu.A01	102220849	C	T	0.3	0.5625	-0.2625
Aradu.A01	102538993	C	T	0.384615	0.380952	0.003663
Aradu.A01	102847751	A	G	0.727273	0.3125	0.414773
Aradu.A01	102903896	A	G	0.727273	0.5	0.227273
Aradu.A01	102905725	T	C	0.6	0.15	0.45
Aradu.A01	103023482	G	A	0.625	0.222222	0.402778
Aradu.A01	103071868	C	T	0.625	0.25	0.375
Aradu.A01	103104118	G	A	0.571429	0.444444	0.126984
Aradu.A01	103328834	A	G	0.6	0.391304	0.208696
Aradu.A01	103329420	T	C	0.75	0.705882	0.044118
Aradu.A01	103365461	T	C	0.571429	0.153846	0.417582
Aradu.A01	103399767	A	T	0.65	0.1875	0.4625
Aradu.A01	103499817	T	C	0.666667	0.222222	0.444444
Aradu.A01	103531043	T	A	0.555556	0.533333	0.022222
Aradu.A01	103592489	C	T	0.538462	0.444444	0.094017
Aradu.A01	103646062	T	A	0.25	0.5	-0.25
Aradu.A01	103680855	T	G	0.461538	0.214286	0.247253
Aradu.A01	103841277	A	G	1	0.35	0.65
Aradu.A01	103870519	C	T	0.647059	0.384615	0.262443
Aradu.A01	103964231	A	G	0.692308	0.384615	0.307692
Aradu.A01	103971674	C	T	0.333333	0.411765	-0.078431
Aradu.A01	104025629	A	T	0.454545	0.375	0.079545
Aradu.A01	104070151	G	A	0.538462	0.333333	0.205128
Aradu.A01	104121701	C	A	0.647059	0.590909	0.05615
Aradu.A01	104222807	C	T	0.333333	0.444444	-0.111111
Aradu.A01	104310686	T	C	0.5	0.210526	0.289474
Aradu.A01	104558436	A	G	1	0.625	0.375
Aradu.A01	104590441	C	T	0.714286	0.272727	0.441558
Aradu.A01	104854058	C	T	0.916667	0.227273	0.689394
Aradu.A01	104945803	C	T	0.611111	0.055556	0.555556
Aradu.A01	104951667	G	A	0.9	0.842105	0.057895
Aradu.A01	105061763	A	C	0.75	0.2	0.55
Aradu.A01	105371301	C	T	0.8	0.25	0.55
Aradu.A01	105567031	A	G	0.555556	0.1	0.455556
Aradu.A01	105588947	C	T	0.333333	0.2	0.133333
Aradu.A01	105622223	T	C	0.5	0.130435	0.369565
Aradu.A01	105685065	T	C	0.5	0.235294	0.264706
Aradu.A01	105802341	T	C	0.722222	0.619048	0.103175
Aradu.A01	105812920	T	A	0.333333	0.153846	0.179487
Aradu.A01	105860436	T	C	0.461538	0.206897	0.254642
Aradu.A01	106122718	A	G	0.272727	0.071429	0.201299
Aradu.A01	106257037	G	A	0.428571	0.111111	0.31746
Aradu.A01	106326858	T	C	0.5	0.4	0.1
Aradu.A01	106420801	T	A	0.2	0.157895	0.042105
Aradu.A01	106447851	T	C	0.5	0.214286	0.285714
Aradu.A01	106734727	G	A	0.75	0.833333	-0.083333
Aradu.A01	106814533	A	G	0.666667	0.380952	0.285714
Aradu.A01	106880081	A	G	0.5	0.272727	0.227273
Aradu.A01	106983839	T	A	0.272727	0.176471	0.096257
Aradu.A02	2585992	G	C	0.2	0.384615	-0.184615
Aradu.A02	5057465	C	T	0.545455	0.692308	-0.146853
Aradu.A02	11874935	T	C	0.615385	0.615385	0
Aradu.A02	11876918	T	G	0.444444	0.363636	0.080808
Aradu.A02	11878503	G	T	0.8	0.578947	0.221053
Aradu.A02	17269556	G	C	0.357143	0.333333	0.02381
Aradu.A02	18202432	T	C	0.333333	0.578947	-0.245614
Aradu.A02	18837924	T	C	0.333333	0.277778	0.055556
Aradu.A02	19171675	A	C	0.764706	0.578947	0.185759
Aradu.A02	21808253	A	G	0.666667	0.444444	0.222222
Aradu.A02	22818294	A	G	0.142857	0.238095	-0.095238
Aradu.A02	26708133	G	A	0.285714	0.391304	-0.10559
Aradu.A02	27296699	T	A	0.3125	0.730769	-0.418269
Aradu.A02	27419957	C	T	0.333333	0.344828	-0.011494
Aradu.A02	34035081	A	G	0.636364	0.653846	-0.017483
Aradu.A02	34342710	A	C	0.583333	0.722222	-0.138889
Aradu.A02	34961970	G	A	0.555556	0.642857	-0.087302
Aradu.A02	37236365	C	T	0.375	0.4375	-0.0625
Aradu.A02	38935565	G	A	0.4	0.434783	-0.034783
Aradu.A02	39328467	A	T	0.666667	0.55	0.116667
Aradu.A02	41419563	C	G	0.466667	0.16	0.306667
Aradu.A02	41421835	A	G	0.4	0.344828	0.055172
Aradu.A02	47230959	G	T	0.333333	0.5	-0.166667
Aradu.A02	56603876	C	T	0.625	0.375	0.25
Aradu.A02	59060013	A	T	0.5	0.444444	0.055556
Aradu.A02	59844567	G	A	0.4	0.4375	-0.0375
Aradu.A02	60407553	C	T	0.5	0.615385	-0.115385
Aradu.A02	60655848	A	G	0.285714	0.6	-0.314286
Aradu.A02	60782975	C	A	0.230769	0.5	-0.269231
Aradu.A02	60790326	A	G	0.571429	0.681818	-0.11039
Aradu.A02	60809890	C	T	0.230769	0.269231	-0.038462
Aradu.A02	60922417	T	G	0.714286	0.695652	0.018634
Aradu.A02	60949099	T	C	0.428571	0.722222	-0.293651
Aradu.A02	61353280	C	T	0.333333	0.857143	-0.52381
Aradu.A02	61822501	G	A	0.545455	0.555556	-0.010101
Aradu.A02	61829502	C	T	0.444444	0.444444	0
Aradu.A02	62428906	C	T	0.181818	0.625	-0.443182
Aradu.A02	64453963	C	T	0.416667	0.25	0.166667
Aradu.A02	64895043	C	T	0.666667	0.5	0.166667
Aradu.A02	64984710	C	T	0.6	0.857143	-0.257143
Aradu.A02	65073560	T	C	0.84	0.648649	0.191351
Aradu.A02	65457203	C	T	0.714286	0.352941	0.361345
Aradu.A02	69848807	A	G	0.727273	0.36	0.367273
Aradu.A02	70382913	A	G	0.4	0.190476	0.209524
Aradu.A02	71185308	A	G	0.818182	0.4375	0.380682
Aradu.A02	73867373	T	C	0.571429	0.421053	0.150376
Aradu.A02	74569710	A	T	0.666667	0.142857	0.52381
Aradu.A02	74570096	C	T	0.857143	0.333333	0.52381
Aradu.A02	74586925	G	A	0.583333	0.192308	0.391026
Aradu.A02	74591347	G	T	0.625	0.4	0.225
Aradu.A02	74716176	G	A	0.714286	0.555556	0.15873
Aradu.A02	74772566	T	C	0.705882	0.384615	0.321267
Aradu.A02	74833506	T	C	0.785714	0.266667	0.519048
Aradu.A02	75868496	T	C	0.454545	0.461538	-0.006993
Aradu.A02	75913677	C	T	0.384615	0.166667	0.217949
Aradu.A02	75929299	A	G	0.705882	0.409091	0.296791
Aradu.A02	76045417	G	A	0.636364	0.333333	0.30303
Aradu.A02	76073861	C	G	0.8	0.470588	0.329412
Aradu.A02	76094439	C	T	0.714286	0.416667	0.297619
Aradu.A02	76141531	C	T	0.6	0.363636	0.236364
Aradu.A02	76141647	G	A	0.454545	0.263158	0.191388
Aradu.A02	76153149	G	A	0.583333	0.3	0.283333
Aradu.A02	76345693	G	A	0.625	0.333333	0.291667
Aradu.A02	76531972	G	T	0.444444	0.166667	0.277778
Aradu.A02	76557470	C	T	0.3	0.375	-0.075
Aradu.A02	76567353	C	T	0.692308	0.166667	0.525641
Aradu.A02	76599036	C	T	0.714286	0.2	0.514286
Aradu.A02	76685431	C	T	0.529412	0.411765	0.117647
Aradu.A02	76690816	G	A	0.466667	0.428571	0.038095
Aradu.A02	76693036	C	A	0.727273	0.266667	0.460606
Aradu.A02	76693413	A	G	0.5	0.4	0.1
Aradu.A02	76708695	C	T	0.529412	0.095238	0.434174
Aradu.A02	76723875	C	A	0.727273	0.388889	0.338384
Aradu.A02	76822160	G	T	0.5	0.62963	-0.12963
Aradu.A02	76844147	T	C	0.8	0.142857	0.657143
Aradu.A02	76861450	G	A	0.692308	0.3125	0.379808
Aradu.A02	77144160	T	C	0.3	0.25	0.05
Aradu.A02	77245117	A	C	0.533333	0.05	0.483333
Aradu.A02	77291053	A	C	0.769231	0.8	-0.030769
Aradu.A02	77359453	A	G	0.444444	0.4	0.044444
Aradu.A02	77373183	T	G	0.076923	0.6	-0.523077
Aradu.A02	77442541	A	G	0.833333	0.285714	0.547619
Aradu.A02	77503272	C	T	0.384615	0.263158	0.121457
Aradu.A02	77526755	A	T	0.769231	0.571429	0.197802
Aradu.A02	77530965	A	G	0.428571	0.454545	-0.025974
Aradu.A02	77620445	A	G	0.538462	0.3	0.238462
Aradu.A02	77764032	A	G	0.333333	0.421053	-0.087719
Aradu.A02	77865837	G	A	0.5	0.363636	0.136364
Aradu.A02	77928574	C	T	0.636364	0.4	0.236364
Aradu.A02	78067485	C	T	0.583333	0.181818	0.401515
Aradu.A02	78129249	A	C	0.555556	0.3	0.255556
Aradu.A02	78258005	A	G	0.642857	0.789474	-0.146617
Aradu.A02	78325948	C	A	0.75	0.142857	0.607143
Aradu.A02	78409683	C	A	0.6	0.153846	0.446154
Aradu.A02	78560812	G	A	0.666667	0.181818	0.484848
Aradu.A02	78639870	G	T	0.6875	0.2	0.4875
Aradu.A02	79039647	A	G	0.428571	0.125	0.303571
Aradu.A02	79180225	A	G	1	0.538462	0.461538
Aradu.A02	79197589	T	C	0.8	0.733333	0.066667
Aradu.A02	79329657	C	T	0.666667	0.47619	0.190476
Aradu.A02	79364683	T	C	0.666667	0.423077	0.24359
Aradu.A02	79390916	C	T	0.071429	0.230769	-0.159341
Aradu.A02	79554241	A	G	0.833333	0.333333	0.5
Aradu.A02	79758796	A	G	0.777778	0.2	0.577778
Aradu.A02	80032773	C	A	0.642857	0.153846	0.489011
Aradu.A02	80033326	G	A	0.5	0.315789	0.184211
Aradu.A02	80291594	G	A	0.875	0.529412	0.345588
Aradu.A02	80621685	A	T	0.777778	0.230769	0.547009
Aradu.A02	80710928	C	T	0.8	0.277778	0.522222
Aradu.A02	80812635	G	A	0.5	0.210526	0.289474
Aradu.A02	80844799	C	T	0.5	0.176471	0.323529
Aradu.A02	80851414	G	A	0.416667	0.166667	0.25
Aradu.A02	80945968	G	A	0.272727	0.081633	0.191095
Aradu.A02	80962417	T	G	0.785714	0.714286	0.071429
Aradu.A02	80981052	G	A	0.242424	0.132075	0.110349
Aradu.A02	80982495	C	A	0.21875	0.045455	0.173295
Aradu.A02	80991484	C	G	0.416667	0.089286	0.327381
Aradu.A02	80998976	A	G	0.944444	0.823529	0.120915
Aradu.A02	81004527	G	A	0.236842	0.034483	0.202359
Aradu.A02	81059520	A	G	0.7	0.285714	0.414286
Aradu.A02	81558484	C	A	0.666667	0.464286	0.202381
Aradu.A02	81562892	A	G	0.461538	0.3	0.161538
Aradu.A02	81576239	C	G	0.375	0.388889	-0.013889
Aradu.A02	81819390	C	T	0.777778	0.153846	0.623932
Aradu.A02	84130252	G	A	1	0.75	0.25
Aradu.A02	88463963	T	A	0.727273	0.428571	0.298701
Aradu.A02	88564749	A	C	0.615385	0.533333	0.082051
Aradu.A02	88711199	T	A	0.642857	0	0.642857
Aradu.A02	88914936	T	C	0.625	0.6875	-0.0625
Aradu.A02	89002518	G	A	0.909091	0.5625	0.346591
Aradu.A02	89144339	A	T	0.388889	0.5	-0.111111
Aradu.A02	90696099	T	C	0.272727	0.466667	-0.193939
Aradu.A02	90771658	A	G	0.769231	0.5	0.269231
Aradu.A02	91025907	T	G	0.8	0.357143	0.442857
Aradu.A02	91025912	T	C	0.8	0.25	0.55
Aradu.A02	91145743	C	G	0.333333	0.411765	-0.078431
Aradu.A02	93862307	C	G	0.173913	0.108108	0.065805
Aradu.A03	175356	C	A	0.25	0.304348	-0.054348
Aradu.A03	203786	C	G	0.272727	0.333333	-0.060606
Aradu.A03	512321	G	C	0.636364	0.391304	0.245059
Aradu.A03	598554	C	T	0.5	0.571429	-0.071429
Aradu.A03	658854	G	A	0.571429	0.56	0.011429
Aradu.A03	711072	G	C	0.5	0.368421	0.131579
Aradu.A03	804902	T	C	0.72093	0.828571	-0.107641
Aradu.A03	1601644	T	C	0.375	0.4	-0.025
Aradu.A03	1706964	C	T	0.35	0.28	0.07
Aradu.A03	1726084	G	A	0.555556	0.3125	0.243056
Aradu.A03	1825707	C	T	0.727273	0.285714	0.441558
Aradu.A03	2877408	G	C	0.909091	0.5	0.409091
Aradu.A03	2891281	C	G	0.583333	0.235294	0.348039
Aradu.A03	2954087	T	C	0.6875	0.642857	0.044643
Aradu.A03	2975807	T	C	1	0.333333	0.666667
Aradu.A03	3085955	A	C	0.933333	0.6	0.333333
Aradu.A03	3171382	G	T	1	0.533333	0.466667
Aradu.A03	3189815	T	A	0.923077	0.684211	0.238866
Aradu.A03	3288154	G	A	0.5	0.333333	0.166667
Aradu.A03	3627879	T	C	0.818182	0.533333	0.284848
Aradu.A03	3673062	G	A	0.75	0.263158	0.486842
Aradu.A03	3690066	T	G	0.75	0.583333	0.166667
Aradu.A03	3766783	A	G	0.769231	0.555556	0.213675
Aradu.A03	3856113	A	G	0.777778	0.5	0.277778
Aradu.A03	3856329	G	A	0.846154	0.642857	0.203297
Aradu.A03	3984112	T	C	0.538462	0.565217	-0.026756
Aradu.A03	4049016	C	T	0.666667	0.307692	0.358974
Aradu.A03	4184361	T	C	0.75	0.666667	0.083333
Aradu.A03	4194224	T	G	0.615385	0.538462	0.076923
Aradu.A03	4277293	C	A	0.454545	0.55	-0.095455
Aradu.A03	4402801	A	G	0.545455	0.590909	-0.045455
Aradu.A03	4572354	G	A	0.5	0.666667	-0.166667
Aradu.A03	4794895	G	A	0.375	0.5	-0.125
Aradu.A03	4917282	G	A	0.636364	0.5625	0.073864
Aradu.A03	5034969	G	T	0.142857	0.307692	-0.164835
Aradu.A03	6711457	T	C	0.25	0.351351	-0.101351
Aradu.A03	6753820	A	G	0.416667	0.722222	-0.305556
Aradu.A03	7368165	A	C	0.5	0.52381	-0.02381
Aradu.A03	7436930	T	A	0.28	0.416667	-0.136667
Aradu.A03	7437611	G	A	0.142857	0.5625	-0.419643
Aradu.A03	7539999	A	G	0.5	0.733333	-0.233333
Aradu.A03	7558733	A	G	0.533333	0.5	0.033333
Aradu.A03	7593775	A	G	0.388889	0.529412	-0.140523
Aradu.A03	7652112	C	T	0.272727	0.333333	-0.060606
Aradu.A03	7744046	A	G	0.4	0.423077	-0.023077
Aradu.A03	8251331	G	T	0.4	0.6875	-0.2875
Aradu.A03	8263017	C	T	0.461538	0.55	-0.088462
Aradu.A03	8298028	A	G	0.214286	0.611111	-0.396825
Aradu.A03	8331375	C	T	0.642857	0.7	-0.057143
Aradu.A03	8549872	C	T	0.25	0.388889	-0.138889
Aradu.A03	8774399	A	G	0.352941	0.555556	-0.202614
Aradu.A03	9683263	C	T	0.307692	0.5625	-0.254808
Aradu.A03	9874378	A	C	0.181818	0.529412	-0.347594
Aradu.A03	9880466	A	G	0.5	0.619048	-0.119048
Aradu.A03	9887037	C	T	0.333333	0.315789	0.017544
Aradu.A03	9919732	T	C	0.357143	0.454545	-0.097403
Aradu.A03	9978696	C	G	0.6875	0.892857	-0.205357
Aradu.A03	10106399	C	T	0.307692	0.222222	0.08547
Aradu.A03	10588321	G	A	0.583333	0.466667	0.116667
Aradu.A03	10617193	G	T	0.4	0.466667	-0.066667
Aradu.A03	10835951	G	A	0.333333	0.578947	-0.245614
Aradu.A03	10855403	G	A	0.4	0.4	0
Aradu.A03	11639283	T	C	0.571429	0.846154	-0.274725
Aradu.A03	11735747	C	T	0.65	0.555556	0.094444
Aradu.A03	11839526	C	T	0.461538	0.4	0.061538
Aradu.A03	11895674	T	A	0.625	0.545455	0.079545
Aradu.A03	12180736	T	C	0.555556	0.521739	0.033816
Aradu.A03	12313145	G	T	0.277778	0.52381	-0.246032
Aradu.A03	12643370	C	T	0.363636	0.380952	-0.017316
Aradu.A03	12717436	A	G	0.4	0.583333	-0.183333
Aradu.A03	12771305	G	A	0.333333	0.615385	-0.282051
Aradu.A03	12845758	G	A	0.416667	0.5	-0.083333
Aradu.A03	12860609	G	C	0.090909	0.368421	-0.277512
Aradu.A03	12888570	G	A	0.333333	0.75	-0.416667
Aradu.A03	12906737	C	T	0.466667	0.461538	0.005128
Aradu.A03	12911735	C	T	0.352941	0.8	-0.447059
Aradu.A03	13058749	A	G	0.538462	0.647059	-0.108597
Aradu.A03	13145241	C	T	0.444444	0.411765	0.03268
Aradu.A03	13151031	T	C	0.625	0.615385	0.009615
Aradu.A03	13231051	A	G	0.777778	0.368421	0.409357
Aradu.A03	13351023	C	T	0.5	0.588235	-0.088235
Aradu.A03	13406636	A	G	0.071429	0.222222	-0.150794
Aradu.A03	13408052	C	T	0.1	0.625	-0.525
Aradu.A03	13737820	A	G	0.545455	0.666667	-0.121212
Aradu.A03	13745494	G	A	0.428571	0.363636	0.064935
Aradu.A03	13794613	C	A	0.307692	0.769231	-0.461538
Aradu.A03	13832984	G	A	0.758621	0.769231	-0.01061
Aradu.A03	13936174	G	A	0.533333	0.3125	0.220833
Aradu.A03	14084605	G	A	0.333333	0.411765	-0.078431
Aradu.A03	14294602	A	G	0.6875	0.666667	0.020833
Aradu.A03	14354497	G	C	0.625	0.529412	0.095588
Aradu.A03	14491352	A	G	0.555556	0.636364	-0.080808
Aradu.A03	14522565	C	G	0.384615	0.4	-0.015385
Aradu.A03	14801270	T	C	0.166667	0.64	-0.473333
Aradu.A03	15372021	T	C	0.153846	0.407407	-0.253561
Aradu.A03	15976854	G	A	0.357143	0.666667	-0.309524
Aradu.A03	15986594	T	C	0.421053	0.928571	-0.507519
Aradu.A03	15999852	C	G	0.4	0.307692	0.092308
Aradu.A03	16026527	A	G	0.4	0.8	-0.4
Aradu.A03	16143310	G	A	0.25	0.666667	-0.416667
Aradu.A03	16255197	C	A	0.571429	0.428571	0.142857
Aradu.A03	16324499	G	T	0.545455	0.5	0.045455
Aradu.A03	16330751	T	C	0.666667	0.666667	0
Aradu.A03	16519065	C	T	0.222222	0.705882	-0.48366
Aradu.A03	16564239	A	G	0.533333	1	-0.466667
Aradu.A03	16666075	G	T	0.642857	0.88	-0.237143
Aradu.A03	16703592	T	C	0.222222	0.833333	-0.611111
Aradu.A03	16754887	A	G	0.380952	0.7	-0.319048
Aradu.A03	16778320	A	G	0.428571	0.625	-0.196429
Aradu.A03	16866961	C	T	0.307692	0.45	-0.142308
Aradu.A03	16883307	G	A	0.555556	0.35	0.205556
Aradu.A03	17091661	C	T	0.066667	0.357143	-0.290476
Aradu.A03	17109478	C	A	0.375	0.6875	-0.3125
Aradu.A03	17218788	G	A	0.230769	0.6	-0.369231
Aradu.A03	17280122	A	C	0.375	0.333333	0.041667
Aradu.A03	17457808	A	G	0.0625	0.266667	-0.204167
Aradu.A03	17479041	T	C	0.076923	0.411765	-0.334842
Aradu.A03	17622085	G	A	0.3125	0.1875	0.125
Aradu.A03	17708165	T	C	0.333333	0.722222	-0.388889
Aradu.A03	17709935	G	A	0.25	0.705882	-0.455882
Aradu.A03	17724185	C	A	0.555556	0.45	0.105556
Aradu.A03	17809408	A	G	0.4	0.565217	-0.165217
Aradu.A03	17836882	A	G	0.466667	0.758621	-0.291954
Aradu.A03	17877911	A	C	0.692308	0.470588	0.221719
Aradu.A03	17887086	C	T	0.461538	0.636364	-0.174825
Aradu.A03	17968389	G	A	0.333333	0.571429	-0.238095
Aradu.A03	17990124	G	A	0.076923	0.333333	-0.25641
Aradu.A03	18000797	C	T	0.272727	0.555556	-0.282828
Aradu.A03	18012843	C	T	0.083333	0.533333	-0.45
Aradu.A03	18025224	C	T	0.3125	0.416667	-0.104167
Aradu.A03	18050995	C	T	0.181818	0.470588	-0.28877
Aradu.A03	18171298	A	T	0.153846	0.5	-0.346154
Aradu.A03	18225015	T	G	0.333333	0.578947	-0.245614
Aradu.A03	18385899	G	T	0.428571	0.5	-0.071429
Aradu.A03	18685164	C	A	0.571429	0.85	-0.278571
Aradu.A03	18696602	C	T	0.285714	0.714286	-0.428571
Aradu.A03	18740382	T	C	0.466667	0.571429	-0.104762
Aradu.A03	18842295	A	G	0.238095	0.25	-0.011905
Aradu.A03	18948229	G	C	0.461538	0.785714	-0.324176
Aradu.A03	18987141	C	T	0.538462	0.5	0.038462
Aradu.A03	19024496	T	A	0.428571	0.736842	-0.308271
Aradu.A03	19074413	A	G	0.384615	0.636364	-0.251748
Aradu.A03	19120876	A	G	0.444444	0.5	-0.055556
Aradu.A03	19136674	G	T	0.538462	0.7	-0.161538
Aradu.A03	19157945	A	G	0.416667	0.705882	-0.289216
Aradu.A03	19164293	G	A	0.5	0.578947	-0.078947
Aradu.A03	19189831	G	A	0.5625	0.444444	0.118056
Aradu.A03	19189841	C	A	0.6	0.625	-0.025
Aradu.A03	19266793	C	T	0.5	0.541667	-0.041667
Aradu.A03	19279227	C	T	0.444444	0.411765	0.03268
Aradu.A03	19389346	G	A	0.5	0.882353	-0.382353
Aradu.A03	19418024	A	G	0.307692	0.7	-0.392308
Aradu.A03	19461152	A	T	0.4	0.5	-0.1
Aradu.A03	19524701	C	T	0.222222	0.5	-0.277778
Aradu.A03	19599909	T	C	0.363636	0.84	-0.476364
Aradu.A03	19648716	A	G	0.444444	0.388889	0.055556
Aradu.A03	19669432	C	T	0.214286	0.75	-0.535714
Aradu.A03	19891771	C	T	0.375	0.625	-0.25
Aradu.A03	20056126	T	C	0.375	0.714286	-0.339286
Aradu.A03	20155896	C	T	0.285714	0.545455	-0.25974
Aradu.A03	20207605	A	T	0.769231	0.761905	0.007326
Aradu.A03	20225525	T	C	0.461538	0.714286	-0.252747
Aradu.A03	20316959	G	A	0.066667	0.777778	-0.711111
Aradu.A03	20321136	G	A	0.666667	0.529412	0.137255
Aradu.A03	20869648	A	G	0.461538	0.5	-0.038462
Aradu.A03	20869656	G	A	0.461538	0.529412	-0.067873
Aradu.A03	21258506	T	C	0.461538	0.866667	-0.405128
Aradu.A03	21289069	G	T	0.428571	0.428571	0
Aradu.A03	21306283	C	T	0.125	0.5	-0.375
Aradu.A03	21319026	G	T	0.375	0.571429	-0.196429
Aradu.A03	21479466	A	C	0.555556	0.578947	-0.023392
Aradu.A03	21533523	C	G	0.4375	0.363636	0.073864
Aradu.A03	21670076	T	C	0.041667	0.378378	-0.336712
Aradu.A03	21926299	G	A	0	0.5	-0.5
Aradu.A03	22045992	A	G	0.307692	0.722222	-0.41453
Aradu.A03	22514400	G	T	0.181818	0.636364	-0.454545
Aradu.A03	22523480	G	A	0.25	0.818182	-0.568182
Aradu.A03	22556882	G	C	0.1	0.6875	-0.5875
Aradu.A03	22593331	T	C	0.5	0.75	-0.25
Aradu.A03	22654275	C	T	0.263158	0.208333	0.054825
Aradu.A03	22755486	T	C	0.545455	0.823529	-0.278075
Aradu.A03	22776759	G	C	0.538462	0.666667	-0.128205
Aradu.A03	22785715	A	G	0.3	0.631579	-0.331579
Aradu.A03	22899759	G	A	0.111111	0.352941	-0.24183
Aradu.A03	22987111	C	T	0.214286	0.619048	-0.404762
Aradu.A03	23105373	T	C	0.285714	0.764706	-0.478992
Aradu.A03	23123341	C	A	0.272727	0.214286	0.058442
Aradu.A03	23126433	T	C	0.133333	0.692308	-0.558974
Aradu.A03	23221862	G	A	0.125	0.357143	-0.232143
Aradu.A03	23810633	C	A	0.142857	0.428571	-0.285714
Aradu.A03	23841967	G	A	0.363636	0.642857	-0.279221
Aradu.A03	23842011	G	A	0.25	0.625	-0.375
Aradu.A03	24319290	A	C	0.2	0.411765	-0.211765
Aradu.A03	24530747	T	C	0.181818	0.428571	-0.246753
Aradu.A03	24568383	G	T	0.25	0.733333	-0.483333
Aradu.A03	24575603	C	A	0.384615	0.538462	-0.153846
Aradu.A03	24634390	C	T	0.5	0.823529	-0.323529
Aradu.A03	24670395	A	G	0.333333	0.555556	-0.222222
Aradu.A03	24683785	T	C	0.230769	0.333333	-0.102564
Aradu.A03	24715990	G	A	0.181818	0.75	-0.568182
Aradu.A03	24797295	C	T	0.235294	0.666667	-0.431373
Aradu.A03	24803284	C	A	0	0.6	-0.6
Aradu.A03	24922416	C	T	0.153846	0.692308	-0.538462
Aradu.A03	25103004	C	T	0.307692	0.538462	-0.230769
Aradu.A03	25107599	G	A	0.153846	0.444444	-0.290598
Aradu.A03	25171438	C	T	0.230769	0.461538	-0.230769
Aradu.A03	25216539	T	C	0.411765	0.555556	-0.143791
Aradu.A03	25504096	C	A	0	0.5625	-0.5625
Aradu.A03	25543993	C	T	0.272727	0.538462	-0.265734
Aradu.A03	25575459	G	A	0.222222	0.428571	-0.206349
Aradu.A03	25789663	C	T	0.466667	0.5	-0.033333
Aradu.A03	25907150	T	C	0.181818	0.6	-0.418182
Aradu.A03	26027102	T	C	0.75	0.611111	0.138889
Aradu.A03	26138769	C	A	0.176471	0.37037	-0.1939
Aradu.A03	26613936	G	A	0.066667	0.583333	-0.516667
Aradu.A03	26905297	C	T	0.333333	0.666667	-0.333333
Aradu.A03	26948671	T	A	0	0.5	-0.5
Aradu.A03	27072560	G	A	0.3	0.647059	-0.347059
Aradu.A03	27124539	A	G	0.2	0.705882	-0.505882
Aradu.A03	27178425	C	T	0.454545	0.647059	-0.192513
Aradu.A03	27288582	G	A	0.4	0.384615	0.015385
Aradu.A03	27698857	T	C	0.111111	0.6	-0.488889
Aradu.A03	27706421	T	C	0.333333	0.466667	-0.133333
Aradu.A03	27738933	G	A	0.4	0.578947	-0.178947
Aradu.A03	27879047	G	A	0.5	0.578947	-0.078947
Aradu.A03	28101038	C	T	0.222222	0.545455	-0.323232
Aradu.A03	28136098	G	A	0.285714	0.352941	-0.067227
Aradu.A03	28153438	G	A	0.272727	0.8125	-0.539773
Aradu.A03	28205379	G	T	0.3	0.461538	-0.161538
Aradu.A03	28211935	T	C	0.277778	0.571429	-0.293651
Aradu.A03	28334523	A	G	0.454545	0.666667	-0.212121
Aradu.A03	28427343	A	C	0.214286	0.357143	-0.142857
Aradu.A03	28434870	G	A	0.133333	0.571429	-0.438095
Aradu.A03	28434926	A	G	0.444444	0.611111	-0.166667
Aradu.A03	28484340	A	G	0.333333	0.5	-0.166667
Aradu.A03	28697601	T	C	0.384615	0.823529	-0.438914
Aradu.A03	28836688	G	A	0	0.705882	-0.705882
Aradu.A03	28874806	A	G	0.25	0.529412	-0.279412
Aradu.A03	29127159	G	A	0.428571	0.684211	-0.255639
Aradu.A03	29151557	A	C	0.142857	0.736842	-0.593985
Aradu.A03	29185377	T	C	0.2	0.421053	-0.221053
Aradu.A03	29252778	G	T	0.083333	0.470588	-0.387255
Aradu.A03	29428413	A	G	0.266667	0.695652	-0.428986
Aradu.A03	29901078	G	A	0.555556	0.5625	-0.006944
Aradu.A03	29913697	C	T	0.153846	0.75	-0.596154
Aradu.A03	30449053	T	C	0.222222	0.647059	-0.424837
Aradu.A03	30506068	G	A	0.727273	1	-0.272727
Aradu.A03	30509313	T	C	0.416667	0.214286	0.202381
Aradu.A03	31603630	C	T	0.222222	0.478261	-0.256039
Aradu.A03	32260587	T	C	0.2	0.75	-0.55
Aradu.A03	35364777	G	A	0.5	0.6	-0.1
Aradu.A03	36961348	T	G	0.052632	0.578947	-0.526316
Aradu.A03	40579908	G	A	0.4	0.25	0.15
Aradu.A03	42907288	G	T	0.166667	0.428571	-0.261905
Aradu.A03	46503733	A	G	0.25	0.416667	-0.166667
Aradu.A03	48565173	G	A	0.47619	0.578947	-0.102757
Aradu.A03	48850126	G	C	0.533333	0.1875	0.345833
Aradu.A03	53387462	G	T	0.833333	0.615385	0.217949
Aradu.A03	55375913	C	T	1	1	0
Aradu.A03	56778244	A	C	0.285714	0.538462	-0.252747
Aradu.A03	58038722	C	T	0.428571	0.4	0.028571
Aradu.A03	58985566	T	A	0.454545	0.769231	-0.314685
Aradu.A03	62029288	T	C	0.076923	0.05	0.026923
Aradu.A03	68245823	A	G	0.625	0.666667	-0.041667
Aradu.A03	72468092	G	A	0.4	0.76	-0.36
Aradu.A03	74946123	C	T	0.666667	0.6875	-0.020833
Aradu.A03	75210141	C	A	0.555556	0.333333	0.222222
Aradu.A03	80285115	A	G	0.285714	0.555556	-0.269841
Aradu.A03	81411118	G	T	1	0.947368	0.052632
Aradu.A03	82316903	T	A	0.6	0.3	0.3
Aradu.A03	83763006	C	T	0.529412	0.571429	-0.042017
Aradu.A03	83812444	A	C	0.076923	0	0.076923
Aradu.A03	86962474	G	A	0.25	0.388889	-0.138889
Aradu.A03	89086407	T	C	0.571429	0.833333	-0.261905
Aradu.A03	94893080	A	G	0.611111	0.666667	-0.055556
Aradu.A03	97180175	T	C	0.6	0.375	0.225
Aradu.A03	102073126	T	C	0.4	0.419355	-0.019355
Aradu.A03	102329936	C	T	0.875	0.65	0.225
Aradu.A03	105691665	C	T	0.076923	0.583333	-0.50641
Aradu.A03	109111835	C	G	0.285714	0.214286	0.071429
Aradu.A03	110041511	A	G	0.071429	0.538462	-0.467033
Aradu.A03	110357836	T	C	0	0.333333	-0.333333
Aradu.A03	110399797	A	G	0.083333	0.666667	-0.583333
Aradu.A03	112031096	A	G	0.2	0.380952	-0.180952
Aradu.A03	114291334	G	C	0.5	0.615385	-0.115385
Aradu.A03	114309426	A	G	0.222222	0.583333	-0.361111
Aradu.A03	114923291	T	C	0.071429	0.272727	-0.201299
Aradu.A03	115182098	C	T	0.3	0.222222	0.077778
Aradu.A03	115210801	G	A	0.891892	0.915254	-0.023362
Aradu.A03	115267314	C	A	0.2	0.823529	-0.623529
Aradu.A03	115401697	T	C	0.181818	0.75	-0.568182
Aradu.A03	115427868	G	A	0.444444	0.318182	0.126263
Aradu.A03	117908150	C	T	0.285714	0.2	0.085714
Aradu.A03	119350550	A	G	0.090909	0.736842	-0.645933
Aradu.A03	119466293	G	A	0.157895	0.259259	-0.101365
Aradu.A03	119939892	A	G	0.25	0.631579	-0.381579
Aradu.A03	120080193	A	C	0.142857	0.6	-0.457143
Aradu.A03	120175239	G	A	0.666667	0.416667	0.25
Aradu.A03	120297448	G	A	0.272727	0.357143	-0.084416
Aradu.A03	120811070	A	G	0.071429	0.473684	-0.402256
Aradu.A03	120901177	G	A	0.181818	0.75	-0.568182
Aradu.A03	120988391	C	T	0.461538	0.5	-0.038462
Aradu.A03	121141360	A	G	0.125	0.466667	-0.341667
Aradu.A03	121162209	C	T	0.375	0.411765	-0.036765
Aradu.A03	121382188	C	A	0.157895	0.222222	-0.064327
Aradu.A03	121476406	T	A	0.25	0.368421	-0.118421
Aradu.A03	121605010	T	C	0.5	0.368421	0.131579
Aradu.A03	121897441	A	G	0.666667	0.823529	-0.156863
Aradu.A03	121897458	A	G	0.615385	0.85	-0.234615
Aradu.A03	121926746	T	C	0.166667	0.428571	-0.261905
Aradu.A03	121975083	A	G	0.285714	0.6	-0.314286
Aradu.A03	121981935	G	A	0.230769	0.631579	-0.40081
Aradu.A03	122257171	G	T	0.2	0.47619	-0.27619
Aradu.A03	122731513	C	T	0.375	0.647059	-0.272059
Aradu.A03	122742437	G	T	0.357143	0.428571	-0.071429
Aradu.A03	122784970	C	G	0.333333	0.857143	-0.52381
Aradu.A03	122806735	G	A	0.6	0.285714	0.314286
Aradu.A03	123164339	C	G	0.583333	0.4375	0.145833
Aradu.A03	123211314	G	A	0.5	0.521739	-0.021739
Aradu.A03	123426923	A	G	0.416667	0.259259	0.157407
Aradu.A03	123701462	A	G	0.4	0.272727	0.127273
Aradu.A03	123966600	G	A	0.363636	0.388889	-0.025253
Aradu.A03	123971980	A	G	0.357143	0.6	-0.242857
Aradu.A03	124031097	C	T	0.416667	0.238095	0.178571
Aradu.A03	124059105	C	T	0.416667	0.4375	-0.020833
Aradu.A03	125152141	A	C	0.571429	0.575758	-0.004329
Aradu.A03	125707802	A	C	0.571429	0.75	-0.178571
Aradu.A03	125709319	G	A	0.782609	0.814815	-0.032206
Aradu.A03	125741119	C	T	0.454545	0.866667	-0.412121
Aradu.A03	125922830	A	G	0.277778	0.714286	-0.436508
Aradu.A03	125946179	C	T	0.454545	0.75	-0.295455
Aradu.A03	125999785	T	C	0.4	0.769231	-0.369231
Aradu.A03	126085781	C	G	0.4	0.928571	-0.528571
Aradu.A03	126094834	G	A	0.388889	0.28125	0.107639
Aradu.A03	126125120	G	A	0.5	0.615385	-0.115385
Aradu.A03	126164705	C	G	0.307692	0.384615	-0.076923
Aradu.A03	126173366	G	A	0.428571	0.2	0.228571
Aradu.A03	126920994	G	C	0.166667	0	0.166667
Aradu.A03	126950090	G	A	0.375	0.555556	-0.180556
Aradu.A03	126951186	C	T	0.333333	0.619048	-0.285714
Aradu.A03	127047447	C	T	0.222222	0.642857	-0.420635
Aradu.A03	127085559	T	C	0.333333	0.352941	-0.019608
Aradu.A03	127443720	G	A	0.181818	0.666667	-0.484848
Aradu.A03	127466685	A	G	0.166667	0.411765	-0.245098
Aradu.A03	129912479	G	A	0.133333	0.4	-0.266667
Aradu.A03	130277992	A	C	0.7	0.722222	-0.022222
Aradu.A03	130284424	T	A	0.545455	0.428571	0.116883
Aradu.A03	130291214	A	G	0.9	0.47619	0.42381
Aradu.A03	130389676	T	A	1	0.941176	0.058824
Aradu.A03	130542219	C	G	0.769231	0.6	0.169231
Aradu.A03	130553296	A	T	0.545455	0.5	0.045455
Aradu.A03	130645975	G	C	0.454545	0.909091	-0.454545
Aradu.A03	130698194	C	T	0.933333	0.555556	0.377778
Aradu.A03	130779759	T	C	1	0.678571	0.321429
Aradu.A03	130784520	G	A	0.894737	0.666667	0.22807
Aradu.A03	131166336	T	C	0.7	0.75	-0.05
Aradu.A03	131262956	A	G	0.666667	0.727273	-0.060606
Aradu.A03	131465428	T	C	0.833333	0.428571	0.404762
Aradu.A03	131568485	G	C	0.6	0.5	0.1
Aradu.A03	131569503	G	A	0.733333	0.5	0.233333
Aradu.A03	132448962	T	C	0.8	0.6	0.2
Aradu.A03	132531532	G	A	0.75	0.714286	0.035714
Aradu.A03	132545583	C	T	0.857143	0.611111	0.246032
Aradu.A03	132641155	T	C	0.916667	0.461538	0.455128
Aradu.A03	132674191	A	C	0.6	0.642857	-0.042857
Aradu.A03	132811427	G	A	0.8	0.625	0.175
Aradu.A03	132843027	G	A	0.777778	0.5625	0.215278
Aradu.A03	132879714	T	C	1	0.666667	0.333333
Aradu.A03	132906751	C	A	0.75	0.4	0.35
Aradu.A03	133040579	A	C	0.947368	0.4	0.547368
Aradu.A03	133074949	T	C	0.8	0.266667	0.533333
Aradu.A03	133163243	G	T	0.777778	0.428571	0.349206
Aradu.A03	133663265	G	A	0.916667	0.461538	0.455128
Aradu.A03	133946238	C	T	0.5	0.333333	0.166667
Aradu.A03	133965744	C	T	0.846154	0.5	0.346154
Aradu.A03	134042292	A	G	0.8	0.333333	0.466667
Aradu.A03	134107258	T	C	0.888889	0.25	0.638889
Aradu.A03	134127654	C	T	0.916667	0.166667	0.75
Aradu.A03	134309332	A	G	0.73913	0.297297	0.441833
Aradu.A03	134427363	C	A	1	0.076923	0.923077
Aradu.A03	134427564	A	T	0.555556	0.470588	0.084967
Aradu.A03	134592887	A	G	1	0.740741	0.259259
Aradu.A04	663726	T	C	0.214286	0.444444	-0.230159
Aradu.A04	1091340	A	G	0.722222	0.636364	0.085859
Aradu.A04	1573577	T	G	0.75	0.583333	0.166667
Aradu.A04	1848974	A	T	0.181818	0.285714	-0.103896
Aradu.A04	2033721	T	C	0.428571	0.4375	-0.008929
Aradu.A04	2144709	G	A	0.411765	0.230769	0.180995
Aradu.A04	2211188	C	T	0.285714	0.5	-0.214286
Aradu.A04	2242555	G	A	0.111111	0.333333	-0.222222
Aradu.A04	2293598	A	T	0.181818	0.368421	-0.186603
Aradu.A04	2305906	A	G	0.235294	0.307692	-0.072398
Aradu.A04	2425755	A	G	0.15	0.454545	-0.304545
Aradu.A04	2643111	T	C	0.4	0.375	0.025
Aradu.A04	2669998	A	G	0.25	0.190476	0.059524
Aradu.A04	4818214	A	C	0.545455	0.444444	0.10101
Aradu.A04	4864361	A	T	0.6	0.285714	0.314286
Aradu.A04	5360901	G	A	0.454545	0.8	-0.345455
Aradu.A04	8321181	T	A	0.142857	0.538462	-0.395604
Aradu.A04	9299824	T	A	0.6	0.695652	-0.095652
Aradu.A04	10863137	T	C	0.625	0.666667	-0.041667
Aradu.A04	12256517	A	G	0.571429	0.411765	0.159664
Aradu.A04	18912979	A	G	0.615385	0.740741	-0.125356
Aradu.A04	19570445	G	C	0.814815	0.882353	-0.067538
Aradu.A04	19670701	G	T	0.923077	0.6	0.323077
Aradu.A04	20313568	A	G	0.4	0.375	0.025
Aradu.A04	20776861	G	T	1	0.928571	0.071429
Aradu.A04	21919458	T	A	0.4	0.5	-0.1
Aradu.A04	22173279	T	C	0.076923	0.333333	-0.25641
Aradu.A04	24103750	G	A	1	1	0
Aradu.A04	24734926	T	A	0.818182	0.9375	-0.119318
Aradu.A04	26517687	C	T	0.454545	0.35	0.104545
Aradu.A04	31499343	G	C	0.555556	0.421053	0.134503
Aradu.A04	32869911	A	G	0.363636	0.368421	-0.004785
Aradu.A04	33852395	A	C	0.555556	0.888889	-0.333333
Aradu.A04	35553293	A	C	0.25	0.2	0.05
Aradu.A04	36679560	T	C	0.6	0.888889	-0.288889
Aradu.A04	36870109	C	G	0.666667	0.75	-0.083333
Aradu.A04	38909878	T	C	0.833333	0.714286	0.119048
Aradu.A04	40602265	A	T	0.538462	0.52381	0.014652
Aradu.A04	41400500	C	T	0.166667	0.3	-0.133333
Aradu.A04	42364637	G	A	0.363636	0.176471	0.187166
Aradu.A04	43911189	T	C	0.1875	0.190476	-0.002976
Aradu.A04	43911481	T	C	0.32	0.181818	0.138182
Aradu.A04	47779239	A	T	0.307692	0.578947	-0.271255
Aradu.A04	49884197	C	A	0.727273	0.538462	0.188811
Aradu.A04	52331591	C	T	0.181818	0.416667	-0.234848
Aradu.A04	53197244	T	A	0.416667	0.571429	-0.154762
Aradu.A04	53367603	T	A	0.444444	0.529412	-0.084967
Aradu.A04	54045424	G	T	0.466667	0.391304	0.075362
Aradu.A04	56121027	T	C	0.583333	0.705882	-0.122549
Aradu.A04	56606984	A	G	0	0.333333	-0.333333
Aradu.A04	58541702	G	A	0.5	0.470588	0.029412
Aradu.A04	61650731	C	A	0.444444	0.421053	0.023392
Aradu.A04	63131040	T	A	0.277778	0.777778	-0.5
Aradu.A04	64948975	T	G	0.538462	0.384615	0.153846
Aradu.A04	70853007	A	C	0.357143	0.545455	-0.188312
Aradu.A04	73744060	A	G	0.444444	0.875	-0.430556
Aradu.A04	73744069	C	T	0.625	0.421053	0.203947
Aradu.A04	74270805	G	T	0.384615	0.1875	0.197115
Aradu.A04	75880563	T	C	0.384615	0.5	-0.115385
Aradu.A04	75928996	C	T	1	1	0
Aradu.A04	77129956	G	A	0.545455	0.4	0.145455
Aradu.A04	81414664	A	G	0.428571	0.466667	-0.038095
Aradu.A04	82931416	G	A	0.9375	0.818182	0.119318
Aradu.A04	83907289	G	A	0.6	0.368421	0.231579
Aradu.A04	93887778	C	T	0.444444	0.55	-0.105556
Aradu.A04	95893055	A	G	0.545455	0.461538	0.083916
Aradu.A04	97941788	T	C	0.7	0.642857	0.057143
Aradu.A04	98615761	C	A	0.333333	0.108108	0.225225
Aradu.A04	103696833	C	T	0.454545	0.578947	-0.124402
Aradu.A04	105066288	A	G	0.416667	0.454545	-0.037879
Aradu.A04	106622480	T	A	0.333333	0.52381	-0.190476
Aradu.A04	107465757	T	C	0.428571	0.470588	-0.042017
Aradu.A04	107847222	A	G	0.47619	0.461538	0.014652
Aradu.A04	108626519	C	T	0.375	0.310345	0.064655
Aradu.A04	109554930	C	T	0.333333	0.470588	-0.137255
Aradu.A04	110115733	C	T	0.294118	0.068966	0.225152
Aradu.A04	112379008	A	T	0	0.157895	-0.157895
Aradu.A04	112843350	C	T	0.266667	0.266667	0
Aradu.A04	113186298	G	A	0.642857	0.6	0.042857
Aradu.A04	113365760	A	G	0.777778	0.3125	0.465278
Aradu.A04	113464494	G	T	0.692308	0.444444	0.247863
Aradu.A04	113755114	T	C	0.833333	0.428571	0.404762
Aradu.A04	114007129	T	C	0.75	0.6875	0.0625
Aradu.A04	114014458	G	A	0.166667	0.647059	-0.480392
Aradu.A04	114276982	G	A	0.647059	0.375	0.272059
Aradu.A04	114496959	G	A	0.555556	0.666667	-0.111111
Aradu.A04	114909619	C	T	0.636364	0.588235	0.048128
Aradu.A04	114926622	A	G	0.75	0.642857	0.107143
Aradu.A04	114951565	T	C	0.923077	0.88	0.043077
Aradu.A04	115225812	A	T	0.454545	0.5	-0.045455
Aradu.A04	116219707	A	T	0.6	0.545455	0.054545
Aradu.A04	116246206	C	T	0.466667	0.307692	0.158974
Aradu.A04	117426764	C	T	0.416667	0.461538	-0.044872
Aradu.A04	118106418	C	T	0.714286	0.47619	0.238095
Aradu.A04	118426801	T	C	1	0.45	0.55
Aradu.A04	118572360	A	T	0.684211	0.78125	-0.097039
Aradu.A04	118602804	A	G	0.538462	0.6875	-0.149038
Aradu.A04	118693368	T	C	0.727273	0.294118	0.433155
Aradu.A04	118794367	T	C	0.615385	0.5	0.115385
Aradu.A04	118867939	T	C	0.666667	0.5	0.166667
Aradu.A04	118882995	C	G	1	0.210526	0.789474
Aradu.A04	119168627	T	G	1	0.352941	0.647059
Aradu.A04	119409573	C	T	0.892857	0.6	0.292857
Aradu.A04	119520482	T	C	0.923077	0.363636	0.559441
Aradu.A04	119545034	T	C	0.857143	0.619048	0.238095
Aradu.A04	119588854	A	G	0.875	0.882353	-0.007353
Aradu.A04	119746257	A	C	0.76	0.777778	-0.017778
Aradu.A04	119784461	T	C	0.7	0.526316	0.173684
Aradu.A04	119874182	C	T	0.285714	0.375	-0.089286
Aradu.A04	120057349	A	G	0.684211	0.769231	-0.08502
Aradu.A05	96542014	A	G	1	0.173913	0.826087
Aradu.A05	96046102	A	T	1	0.235294	0.764706
Aradu.A05	96868129	A	G	0.923077	0.1875	0.735577
Aradu.A05	95718594	T	C	0.888889	0.153846	0.735043
Aradu.A05	100252096	A	G	1	0.294118	0.705882
Aradu.A05	96999468	G	T	0.857143	0.166667	0.690476
Aradu.A05	97050591	A	G	0.875	0.1875	0.6875
Aradu.A05	101995005	C	T	1	0.3125	0.6875
Aradu.A05	101064553	G	A	0.857143	0.176471	0.680672
Aradu.A05	99875369	T	C	0.9375	0.266667	0.670833
Aradu.A05	96335930	A	G	0.9	0.230769	0.669231
Aradu.A05	102171954	G	A	1	0.333333	0.666667
Aradu.A05	99804461	C	T	0.777778	0.130435	0.647343
Aradu.A05	101130443	C	T	1	0.36	0.64
Aradu.A05	100510704	G	A	0.7	0.066667	0.633333
Aradu.A05	101379251	C	T	0.923077	0.3	0.623077
Aradu.A05	103710611	G	A	0.8125	0.2	0.6125
Aradu.A05	94796482	C	T	0.909091	0.3	0.609091
Aradu.A05	99858156	A	G	0.909091	0.3125	0.596591
Aradu.A05	100534581	G	A	1	0.416667	0.583333
Aradu.A05	98365771	T	C	0.9	0.318182	0.581818
Aradu.A05	99753024	A	G	1	0.4375	0.5625
Aradu.A05	97551376	C	T	0.769231	0.214286	0.554945
Aradu.A05	102873257	C	A	1	0.45	0.55
Aradu.A05	99156869	G	T	1	0.470588	0.529412
Aradu.A05	102656546	A	G	1	0.470588	0.529412
Aradu.A05	94963622	C	T	0.75	0.222222	0.527778
Aradu.A05	95704929	A	C	0.75	0.222222	0.527778
Aradu.A05	102274487	G	A	0.785714	0.26087	0.524845
Aradu.A05	94979235	G	T	0.75	0.230769	0.519231
Aradu.A05	102170529	A	G	1	0.5	0.5
Aradu.A05	101608183	G	A	0.933333	0.4375	0.495833
Aradu.A05	98704123	A	T	0.625	0.133333	0.491667
Aradu.A05	104503638	C	T	1	0.526316	0.473684
Aradu.A05	102841915	C	T	1	0.529412	0.470588
Aradu.A05	104257695	C	A	0.9375	0.470588	0.466912
Aradu.A05	99702667	C	T	0.75	0.285714	0.464286
Aradu.A05	107704143	C	T	0.818182	0.357143	0.461039
Aradu.A05	102630764	A	G	0.888889	0.428571	0.460317
Aradu.A05	103848530	T	C	0.888889	0.428571	0.460317
Aradu.A05	96712746	A	G	0.894737	0.44	0.454737
Aradu.A05	97881978	C	G	0.588235	0.142857	0.445378
Aradu.A05	93689102	C	T	0.833333	0.388889	0.444444
Aradu.A05	99384476	C	T	0.909091	0.470588	0.438503
Aradu.A05	102891753	G	A	1	0.5625	0.4375
Aradu.A05	98318736	C	T	0.75	0.333333	0.416667
Aradu.A05	94083926	C	A	0.727273	0.318182	0.409091
Aradu.A05	93701346	C	T	0.684211	0.277778	0.406433
Aradu.A05	95777241	T	A	0.473684	0.071429	0.402256
Aradu.A05	67119598	A	G	0.8	0.4	0.4
Aradu.A05	96777212	T	C	0.666667	0.266667	0.4
Aradu.A05	103711123	A	C	1	0.6	0.4
Aradu.A05	101767957	T	C	0.857143	0.466667	0.390476
Aradu.A05	101006584	G	A	0.705882	0.32	0.385882
Aradu.A05	100234064	C	T	0.583333	0.2	0.383333
Aradu.A05	100170759	A	G	0.714286	0.333333	0.380952
Aradu.A05	101907114	A	G	0.857143	0.47619	0.380952
Aradu.A05	103363233	G	A	0.692308	0.315789	0.376518
Aradu.A05	106886361	A	C	0.5625	0.190476	0.372024
Aradu.A05	101435641	C	T	0.909091	0.538462	0.370629
Aradu.A05	96712608	A	G	0.952381	0.583333	0.369048
Aradu.A05	31859454	C	T	0.545455	0.1875	0.357955
Aradu.A05	98236526	T	C	0.583333	0.235294	0.348039
Aradu.A05	95481070	T	C	0.941176	0.6	0.341176
Aradu.A05	97439269	A	T	0.571429	0.230769	0.340659
Aradu.A05	17645520	C	T	0.588235	0.263158	0.325077
Aradu.A05	86933613	T	G	0.875	0.555556	0.319444
Aradu.A05	107696460	G	C	0.5625	0.25	0.3125
Aradu.A05	107896293	T	C	0.7	0.388889	0.311111
Aradu.A05	97182699	T	C	0.333333	0.028571	0.304762
Aradu.A05	37693522	A	C	0.727273	0.4375	0.289773
Aradu.A05	100193558	C	T	0.818182	0.529412	0.28877
Aradu.A05	102693108	G	A	1	0.714286	0.285714
Aradu.A05	96122936	G	T	0.388889	0.105263	0.283626
Aradu.A05	104586853	T	C	1	0.727273	0.272727
Aradu.A05	17042405	A	G	0.642857	0.375	0.267857
Aradu.A05	100205203	T	C	0.7	0.4375	0.2625
Aradu.A05	93728599	T	C	0.727273	0.466667	0.260606
Aradu.A05	101972210	T	C	0.875	0.615385	0.259615
Aradu.A05	93361150	G	A	0.625	0.368421	0.256579
Aradu.A05	102048160	C	T	0.8125	0.571429	0.241071
Aradu.A05	101790150	T	A	0.8	0.5625	0.2375
Aradu.A05	103298012	C	G	0.8	0.5625	0.2375
Aradu.A05	95810533	C	G	0.315789	0.083333	0.232456
Aradu.A05	48607791	T	C	0.75	0.52	0.23
Aradu.A05	14639709	T	C	0.785714	0.56	0.225714
Aradu.A05	93550431	T	C	0.692308	0.466667	0.225641
Aradu.A05	15170055	C	G	0.857143	0.631579	0.225564
Aradu.A05	78175284	A	C	0.615385	0.4	0.215385
Aradu.A05	93703333	A	G	0.545455	0.35	0.195455
Aradu.A05	107024985	G	A	0.615385	0.421053	0.194332
Aradu.A05	17675011	C	T	0.428571	0.25	0.178571
Aradu.A05	107571226	A	G	0.727273	0.555556	0.171717
Aradu.A05	99155501	G	T	0.666667	0.5	0.166667
Aradu.A05	102932816	T	C	0.75	0.583333	0.166667
Aradu.A05	66187521	A	T	0.6	0.4375	0.1625
Aradu.A05	101636590	T	C	0.888889	0.761905	0.126984
Aradu.A05	51175629	A	G	0.5	0.380952	0.119048
Aradu.A05	101693086	C	T	0.368421	0.25	0.118421
Aradu.A05	104334560	C	A	0.777778	0.666667	0.111111
Aradu.A05	45903015	C	T	0.375	0.266667	0.108333
Aradu.A05	26513158	A	G	0.470588	0.363636	0.106952
Aradu.A05	51490841	C	T	0.333333	0.230769	0.102564
Aradu.A05	63482233	T	C	0.454545	0.352941	0.101604
Aradu.A05	56689106	T	C	0.5	0.4	0.1
Aradu.A05	48238113	A	G	0.625	0.526316	0.098684
Aradu.A05	66552498	T	A	0.764706	0.666667	0.098039
Aradu.A05	82821706	G	A	0.428571	0.333333	0.095238
Aradu.A05	95418827	T	C	0.636364	0.541667	0.094697
Aradu.A05	106011018	A	T	0.6	0.515152	0.084848
Aradu.A05	55468612	A	G	0.777778	0.695652	0.082126
Aradu.A05	80909053	T	A	0.235294	0.153846	0.081448
Aradu.A05	107111097	C	T	0.230769	0.15625	0.074519
Aradu.A05	44362454	A	G	0.928571	0.857143	0.071429
Aradu.A05	60041111	A	G	0.571429	0.5	0.071429
Aradu.A05	51585146	T	G	0.3	0.230769	0.069231
Aradu.A05	78440768	T	C	0.6	0.538462	0.061538
Aradu.A05	73239232	T	C	0.636364	0.576923	0.059441
Aradu.A05	83775958	T	C	0.578947	0.52	0.058947
Aradu.A05	87109246	C	T	0.307692	0.25	0.057692
Aradu.A05	86952025	A	G	0.555556	0.5	0.055556
Aradu.A05	107391245	A	G	0.736842	0.684211	0.052632
Aradu.A05	39214272	T	G	0.375	0.333333	0.041667
Aradu.A05	106923138	A	C	0.6875	0.651163	0.036337
Aradu.A05	33207594	C	T	0.75	0.714286	0.035714
Aradu.A05	107109744	G	A	0.5	0.466667	0.033333
Aradu.A05	57777203	C	A	0.529412	0.5	0.029412
Aradu.A05	66858457	G	T	0.384615	0.357143	0.027473
Aradu.A05	63693152	G	A	0.384615	0.36	0.024615
Aradu.A05	106896196	C	G	0.272727	0.25	0.022727
Aradu.A05	83774390	C	T	0.315789	0.294118	0.021672
Aradu.A05	29764730	G	A	0.785714	0.769231	0.016484
Aradu.A05	24374110	A	G	0.833333	0.818182	0.015152
Aradu.A05	65043786	G	T	0.25	0.235294	0.014706
Aradu.A05	66609175	T	G	0.625	0.615385	0.009615
Aradu.A05	53722783	T	C	0.6	0.6	0
Aradu.A05	59493748	A	G	0.25	0.25	0
Aradu.A05	78095094	C	T	0.214286	0.217391	-0.003106
Aradu.A05	60678812	C	G	0.3125	0.315789	-0.003289
Aradu.A05	65369833	G	A	0.166667	0.173077	-0.00641
Aradu.A05	58112934	C	A	0.555556	0.5625	-0.006944
Aradu.A05	58850044	A	T	0.647059	0.655172	-0.008114
Aradu.A05	32753610	T	C	0.4	0.411765	-0.011765
Aradu.A05	73370783	T	C	0.368421	0.380952	-0.012531
Aradu.A05	81352372	G	A	0.428571	0.444444	-0.015873
Aradu.A05	29800876	C	T	0.25	0.266667	-0.016667
Aradu.A05	58606232	G	A	0.25	0.266667	-0.016667
Aradu.A05	106836003	G	A	0.333333	0.352941	-0.019608
Aradu.A05	36142034	G	T	0.25	0.277778	-0.027778
Aradu.A05	57717766	A	G	0.111111	0.142857	-0.031746
Aradu.A05	29800898	G	C	0.25	0.285714	-0.035714
Aradu.A05	50426740	T	A	0.25	0.285714	-0.035714
Aradu.A05	71825464	G	A	0.25	0.285714	-0.035714
Aradu.A05	79690770	T	G	0.461538	0.5	-0.038462
Aradu.A05	66582301	A	C	0.333333	0.375	-0.041667
Aradu.A05	107418294	A	T	0.625	0.666667	-0.041667
Aradu.A05	107317626	G	T	0.571429	0.615385	-0.043956
Aradu.A05	101180343	G	T	0.888889	0.9375	-0.048611
Aradu.A05	87406439	T	A	0	0.05	-0.05
Aradu.A05	54616573	T	G	0.647059	0.7	-0.052941
Aradu.A05	73529354	C	T	0.3	0.352941	-0.052941
Aradu.A05	60758159	T	G	0.375	0.428571	-0.053571
Aradu.A05	49851227	C	T	0.3	0.357143	-0.057143
Aradu.A05	65907810	A	T	0.666667	0.724138	-0.057471
Aradu.A05	47011049	G	T	0.3	0.36	-0.06
Aradu.A05	71513221	C	G	0.5	0.56	-0.06
Aradu.A05	67267501	G	A	0.4375	0.5	-0.0625
Aradu.A05	63418045	G	A	0.5	0.571429	-0.071429
Aradu.A05	64280775	T	C	0.642857	0.714286	-0.071429
Aradu.A05	107529433	T	A	0.5	0.571429	-0.071429
Aradu.A05	16785782	C	T	0.75	0.823529	-0.073529
Aradu.A05	15238162	A	G	0.3125	0.388889	-0.076389
Aradu.A05	74950936	A	G	0.384615	0.461538	-0.076923
Aradu.A05	73648149	C	T	0.3	0.380952	-0.080952
Aradu.A05	62137481	A	G	0.695652	0.777778	-0.082126
Aradu.A05	30125110	A	G	0.416667	0.5	-0.083333
Aradu.A05	79694009	T	C	0.6	0.684211	-0.084211
Aradu.A05	80060800	C	T	0.272727	0.357143	-0.084416
Aradu.A05	15073558	A	G	0.5	0.588235	-0.088235
Aradu.A05	74081749	A	G	0.538462	0.631579	-0.093117
Aradu.A05	83791084	A	C	0.692308	0.785714	-0.093407
Aradu.A05	39218570	C	G	0.7	0.8	-0.1
Aradu.A05	47387477	G	C	0.25	0.35	-0.1
Aradu.A05	15165544	T	C	0.272727	0.375	-0.102273
Aradu.A05	107041014	C	T	0.666667	0.769231	-0.102564
Aradu.A05	66708878	T	C	0.72	0.823529	-0.103529
Aradu.A05	53599664	G	T	0.181818	0.285714	-0.103896
Aradu.A05	71942537	A	C	0.5625	0.666667	-0.104167
Aradu.A05	79696631	A	G	0.3125	0.416667	-0.104167
Aradu.A05	75341826	T	C	0.625	0.730769	-0.105769
Aradu.A05	61932685	G	A	0.166667	0.272727	-0.106061
Aradu.A05	80021748	G	A	0.25	0.357143	-0.107143
Aradu.A05	47387474	G	C	0.25	0.358974	-0.108974
Aradu.A05	77944855	G	A	0.15	0.259259	-0.109259
Aradu.A05	60864037	T	G	0.533333	0.642857	-0.109524
Aradu.A05	61994710	G	T	0.272727	0.384615	-0.111888
Aradu.A05	58611487	T	C	0.181818	0.294118	-0.112299
Aradu.A05	56240335	C	A	0.2	0.3125	-0.1125
Aradu.A05	56649280	T	C	0.2	0.315789	-0.115789
Aradu.A05	65382864	C	T	0.090909	0.206897	-0.115987
Aradu.A05	54234853	C	T	0.333333	0.45	-0.116667
Aradu.A05	68557547	G	A	0.333333	0.45	-0.116667
Aradu.A05	59746867	G	A	0.545455	0.666667	-0.121212
Aradu.A05	106935706	C	T	0.722222	0.846154	-0.123932
Aradu.A05	25477926	T	G	0.5	0.625	-0.125
Aradu.A05	76501909	T	C	0.285714	0.411765	-0.12605
Aradu.A05	59015601	A	T	0.444444	0.571429	-0.126984
Aradu.A05	74880784	A	G	0.166667	0.294118	-0.127451
Aradu.A05	86028489	G	A	0.166667	0.294118	-0.127451
Aradu.A05	56599861	A	G	0.470588	0.6	-0.129412
Aradu.A05	69239198	A	G	0.653846	0.785714	-0.131868
Aradu.A05	57950119	G	A	0.2	0.333333	-0.133333
Aradu.A05	79114521	T	C	0.266667	0.4	-0.133333
Aradu.A05	47344914	T	C	0.454545	0.588235	-0.13369
Aradu.A05	63489352	C	A	0.615385	0.75	-0.134615
Aradu.A05	56885389	C	T	0.363636	0.5	-0.136364
Aradu.A05	71796113	A	G	0.363636	0.5	-0.136364
Aradu.A05	50838342	C	T	0.333333	0.470588	-0.137255
Aradu.A05	83154411	A	G	0.384615	0.52381	-0.139194
Aradu.A05	54131629	T	G	0.764706	0.909091	-0.144385
Aradu.A05	52850250	A	G	0.4375	0.583333	-0.145833
Aradu.A05	70978333	T	C	0.307692	0.454545	-0.146853
Aradu.A05	61248428	C	A	0.4	0.55	-0.15
Aradu.A05	52293734	T	C	0.666667	0.818182	-0.151515
Aradu.A05	51735972	A	G	0.5	0.652174	-0.152174
Aradu.A05	81800637	T	C	0.466667	0.619048	-0.152381
Aradu.A05	59952652	T	G	0.125	0.277778	-0.152778
Aradu.A05	48211091	G	A	0	0.153846	-0.153846
Aradu.A05	80111287	G	T	0.153846	0.307692	-0.153846
Aradu.A05	93340561	C	T	0.16	0.315789	-0.155789
Aradu.A05	83025568	G	T	0.575758	0.736842	-0.161085
Aradu.A05	60719802	A	G	0.153846	0.315789	-0.161943
Aradu.A05	49757913	T	G	0.642857	0.807692	-0.164835
Aradu.A05	61095661	T	G	0.333333	0.5	-0.166667
Aradu.A05	83752450	G	T	0.111111	0.277778	-0.166667
Aradu.A05	87901978	T	C	0.333333	0.5	-0.166667
Aradu.A05	66113292	G	A	0.230769	0.4	-0.169231
Aradu.A05	57272814	A	C	0.666667	0.842105	-0.175439
Aradu.A05	88073379	C	T	0.6	0.777778	-0.177778
Aradu.A05	76068291	G	A	0.111111	0.294118	-0.183007
Aradu.A05	59890356	T	C	0.4	0.583333	-0.183333
Aradu.A05	75691284	C	A	0.25	0.434783	-0.184783
Aradu.A05	46668064	C	T	0.384615	0.571429	-0.186813
Aradu.A05	79330499	T	C	0.375	0.5625	-0.1875
Aradu.A05	79486130	A	T	0.125	0.3125	-0.1875
Aradu.A05	87891708	T	C	0.5	0.6875	-0.1875
Aradu.A05	14577382	C	T	0.454545	0.642857	-0.188312
Aradu.A05	83065230	T	C	0.111111	0.304348	-0.193237
Aradu.A05	85358211	C	A	0.25	0.444444	-0.194444
Aradu.A05	83310090	G	C	0.6875	0.882353	-0.194853
Aradu.A05	46010635	G	A	0.222222	0.421053	-0.19883
Aradu.A05	75507286	A	C	0.62963	0.828571	-0.198942
Aradu.A05	22846074	T	G	0.666667	0.866667	-0.2
Aradu.A05	52282603	C	T	0.4	0.6	-0.2
Aradu.A05	58336007	A	G	0.266667	0.466667	-0.2
Aradu.A05	59230420	T	A	0	0.2	-0.2
Aradu.A05	67189994	T	A	0.333333	0.533333	-0.2
Aradu.A05	45930263	C	T	0.166667	0.368421	-0.201754
Aradu.A05	42712873	G	T	0.5	0.705882	-0.205882
Aradu.A05	68359189	G	T	0.181818	0.388889	-0.207071
Aradu.A05	44253903	C	T	0.125	0.333333	-0.208333
Aradu.A05	47573644	C	A	0.090909	0.3	-0.209091
Aradu.A05	64790129	A	C	0.736842	0.947368	-0.210526
Aradu.A05	67056121	G	A	0.333333	0.545455	-0.212121
Aradu.A05	82424637	T	C	0.625	0.83871	-0.21371
Aradu.A05	52449038	G	A	0.285714	0.5	-0.214286
Aradu.A05	82113536	C	T	0.285714	0.5	-0.214286
Aradu.A05	62720178	G	A	0.090909	0.307692	-0.216783
Aradu.A05	51032993	T	C	0.352941	0.571429	-0.218487
Aradu.A05	14636083	T	G	0.066667	0.285714	-0.219048
Aradu.A05	73397674	T	A	0.363636	0.583333	-0.219697
Aradu.A05	52131296	C	G	0.2	0.421053	-0.221053
Aradu.A05	78417879	C	G	0.2	0.421053	-0.221053
Aradu.A05	85103981	T	G	0.307692	0.529412	-0.221719
Aradu.A05	83550542	C	A	0.142857	0.368421	-0.225564
Aradu.A05	82424344	A	G	0.52381	0.75	-0.22619
Aradu.A05	86881631	C	T	0.333333	0.56	-0.226667
Aradu.A05	52206030	G	A	0.181818	0.411765	-0.229947
Aradu.A05	75751308	C	A	0.153846	0.384615	-0.230769
Aradu.A05	93179271	A	G	0.3	0.533333	-0.233333
Aradu.A05	49162477	T	A	0.210526	0.444444	-0.233918
Aradu.A05	85852837	T	C	0.533333	0.767442	-0.234109
Aradu.A05	39419744	C	T	0.2	0.434783	-0.234783
Aradu.A05	49542565	C	A	0.076923	0.3125	-0.235577
Aradu.A05	68244690	G	A	0.230769	0.466667	-0.235897
Aradu.A05	52275194	G	A	0	0.236842	-0.236842
Aradu.A05	29721482	G	A	0.2	0.4375	-0.2375
Aradu.A05	51359001	C	G	0.2	0.4375	-0.2375
Aradu.A05	60999515	C	T	0.333333	0.571429	-0.238095
Aradu.A05	72094249	G	A	0.076923	0.315789	-0.238866
Aradu.A05	66093220	A	G	0.5	0.73913	-0.23913
Aradu.A05	58704397	T	C	0.090909	0.333333	-0.242424
Aradu.A05	48740798	A	T	0.222222	0.470588	-0.248366
Aradu.A05	14135573	G	C	0.25	0.5	-0.25
Aradu.A05	46444969	A	G	0	0.25	-0.25
Aradu.A05	80245950	A	G	0.25	0.5	-0.25
Aradu.A05	75504314	C	T	0.117647	0.368421	-0.250774
Aradu.A05	68643771	C	T	0.111111	0.363636	-0.252525
Aradu.A05	77839687	G	A	0.111111	0.363636	-0.252525
Aradu.A05	107436159	A	G	0.545455	0.8	-0.254545
Aradu.A05	66243950	T	C	0.333333	0.588235	-0.254902
Aradu.A05	53744930	C	T	0.3	0.555556	-0.255556
Aradu.A05	70638270	C	T	0.181818	0.4375	-0.255682
Aradu.A05	73496439	T	C	0.076923	0.333333	-0.25641
Aradu.A05	50332620	C	T	0.047619	0.304348	-0.256729
Aradu.A05	82589447	C	T	0.142857	0.4	-0.257143
Aradu.A05	61930330	A	T	0.111111	0.368421	-0.25731
Aradu.A05	15213769	G	A	0.285714	0.545455	-0.25974
Aradu.A05	83017260	A	G	0.375	0.636364	-0.261364
Aradu.A05	45868372	C	T	0.2	0.461538	-0.261538
Aradu.A05	62664062	C	T	0.071429	0.333333	-0.261905
Aradu.A05	29981213	C	T	0.111111	0.375	-0.263889
Aradu.A05	63964042	C	G	0.583333	0.85	-0.266667
Aradu.A05	107066540	G	A	0.4375	0.705882	-0.268382
Aradu.A05	48791884	A	C	0.230769	0.5	-0.269231
Aradu.A05	50335912	T	A	0.230769	0.5	-0.269231
Aradu.A05	59686872	C	T	0.230769	0.5	-0.269231
Aradu.A05	72885561	T	A	0.689655	0.96	-0.270345
Aradu.A05	64710445	C	T	0.157895	0.428571	-0.270677
Aradu.A05	60834096	T	C	0.166667	0.4375	-0.270833
Aradu.A05	41947209	A	G	0.181818	0.458333	-0.276515
Aradu.A05	58473554	A	G	0.428571	0.705882	-0.277311
Aradu.A05	55289669	C	T	0.166667	0.444444	-0.277778
Aradu.A05	75503821	A	C	0.666667	0.944444	-0.277778
Aradu.A05	87789988	G	A	0.222222	0.5	-0.277778
Aradu.A05	88152785	C	T	0.176471	0.454545	-0.278075
Aradu.A05	64019556	T	C	0.272727	0.555556	-0.282828
Aradu.A05	76941898	G	T	0.090909	0.375	-0.284091
Aradu.A05	30529698	A	T	0.285714	0.571429	-0.285714
Aradu.A05	62346378	T	G	0	0.285714	-0.285714
Aradu.A05	79669688	T	C	0	0.285714	-0.285714
Aradu.A05	86039711	T	C	0	0.285714	-0.285714
Aradu.A05	26434420	A	G	0.4	0.6875	-0.2875
Aradu.A05	67167324	T	C	0.111111	0.4	-0.288889
Aradu.A05	79715846	A	T	0.25	0.541667	-0.291667
Aradu.A05	86039741	C	T	0	0.291667	-0.291667
Aradu.A05	38251160	G	C	0.090909	0.384615	-0.293706
Aradu.A05	55023498	G	T	0.166667	0.461538	-0.294872
Aradu.A05	79670185	A	G	0.538462	0.833333	-0.294872
Aradu.A05	38701058	A	C	0.25	0.545455	-0.295455
Aradu.A05	86300076	G	A	0.25	0.545455	-0.295455
Aradu.A05	30535413	C	A	0.125	0.421053	-0.296053
Aradu.A05	69055070	G	A	0	0.3	-0.3
Aradu.A05	87826001	G	T	0.2	0.5	-0.3
Aradu.A05	86125180	A	G	0.285714	0.588235	-0.302521
Aradu.A05	65671816	C	T	0.230769	0.533333	-0.302564
Aradu.A05	77767991	C	T	0	0.304348	-0.304348
Aradu.A05	85662222	A	G	0.588235	0.894737	-0.306502
Aradu.A05	84024091	A	G	0.222222	0.529412	-0.30719
Aradu.A05	83267915	C	T	0.071429	0.384615	-0.313187
Aradu.A05	75376455	C	T	0.352941	0.666667	-0.313725
Aradu.A05	83783072	T	C	0.583333	0.9	-0.316667
Aradu.A05	72400710	A	C	0.307692	0.625	-0.317308
Aradu.A05	52841029	T	C	0.111111	0.428571	-0.31746
Aradu.A05	50414205	C	T	0.294118	0.619048	-0.32493
Aradu.A05	46372008	C	T	0.083333	0.409091	-0.325758
Aradu.A05	54826065	T	A	0.142857	0.470588	-0.327731
Aradu.A05	47607883	T	C	0	0.333333	-0.333333
Aradu.A05	48032033	T	C	0.333333	0.666667	-0.333333
Aradu.A05	51975118	A	G	0.166667	0.5	-0.333333
Aradu.A05	52165039	T	G	0.166667	0.5	-0.333333
Aradu.A05	61328486	A	G	0	0.333333	-0.333333
Aradu.A05	80091667	A	G	0.555556	0.888889	-0.333333
Aradu.A05	83750202	G	A	0	0.333333	-0.333333
Aradu.A05	86117968	G	A	0	0.333333	-0.333333
Aradu.A05	86931071	C	T	0.266667	0.6	-0.333333
Aradu.A05	70903742	A	G	0.454545	0.8	-0.345455
Aradu.A05	71048290	T	C	0.153846	0.5	-0.346154
Aradu.A05	81788304	T	G	0.3	0.647059	-0.347059
Aradu.A05	59521002	G	T	0.111111	0.461538	-0.350427
Aradu.A05	55352912	T	G	0	0.352941	-0.352941
Aradu.A05	66322503	C	G	0	0.354839	-0.354839
Aradu.A05	45952872	C	T	0	0.357143	-0.357143
Aradu.A05	49043852	G	T	0.285714	0.642857	-0.357143
Aradu.A05	68895876	T	C	0.230769	0.590909	-0.36014
Aradu.A05	82431834	A	G	0.59375	0.954545	-0.360795
Aradu.A05	51825336	A	T	0	0.363636	-0.363636
Aradu.A05	83356693	G	A	0.045455	0.409091	-0.363636
Aradu.A05	48422488	G	A	0.222222	0.590909	-0.368687
Aradu.A05	68545119	C	T	0.058824	0.428571	-0.369748
Aradu.A05	63573614	G	T	0.1	0.473684	-0.373684
Aradu.A05	73514207	T	C	0.416667	0.791667	-0.375
Aradu.A05	77664557	A	T	0.125	0.5	-0.375
Aradu.A05	49810429	C	T	0.285714	0.666667	-0.380952
Aradu.A05	66930618	C	T	0	0.380952	-0.380952
Aradu.A05	56534616	G	A	0.142857	0.526316	-0.383459
Aradu.A05	48697160	A	T	0.384615	0.769231	-0.384615
Aradu.A05	81481917	A	G	0.214286	0.6	-0.385714
Aradu.A05	86603417	T	C	0.111111	0.5	-0.388889
Aradu.A05	66478812	C	T	0.272727	0.666667	-0.393939
Aradu.A05	64491198	T	C	0.5	0.894737	-0.394737
Aradu.A05	48470663	T	C	0.25	0.647059	-0.397059
Aradu.A05	64244999	T	C	0.333333	0.730769	-0.397436
Aradu.A05	35615581	G	A	0.153846	0.555556	-0.401709
Aradu.A05	67694077	A	G	0.142857	0.545455	-0.402597
Aradu.A05	86602853	T	A	0.181818	0.588235	-0.406417
Aradu.A05	13897646	G	A	0.090909	0.5	-0.409091
Aradu.A05	63451436	G	A	0	0.409091	-0.409091
Aradu.A05	70976333	T	C	0.142857	0.5625	-0.419643
Aradu.A05	47167467	C	T	0.055556	0.47619	-0.420635
Aradu.A05	48543425	A	G	0.111111	0.533333	-0.422222
Aradu.A05	58672600	C	T	0.125	0.55	-0.425
Aradu.A05	55039029	G	A	0	0.428571	-0.428571
Aradu.A05	59668776	A	G	0	0.428571	-0.428571
Aradu.A05	86731596	G	A	0.181818	0.611111	-0.429293
Aradu.A05	45800259	A	T	0.2	0.631579	-0.431579
Aradu.A05	86995975	T	C	0.45	0.888889	-0.438889
Aradu.A05	50201235	C	T	0.285714	0.727273	-0.441558
Aradu.A05	52152780	T	C	0.333333	0.777778	-0.444444
Aradu.A05	59744215	C	A	0.222222	0.666667	-0.444444
Aradu.A05	69078948	G	A	0	0.444444	-0.444444
Aradu.A05	81632431	G	A	0.222222	0.666667	-0.444444
Aradu.A05	82869535	T	C	0.181818	0.631579	-0.449761
Aradu.A05	76930733	T	G	0.285714	0.736842	-0.451128
Aradu.A05	82174180	G	A	0.210526	0.666667	-0.45614
Aradu.A05	49973725	C	T	0.222222	0.6875	-0.465278
Aradu.A05	57175903	G	T	0.2	0.666667	-0.466667
Aradu.A05	67645093	T	C	0	0.466667	-0.466667
Aradu.A05	65974856	C	A	0.0625	0.529412	-0.466912
Aradu.A05	84446763	A	G	0.166667	0.636364	-0.469697
Aradu.A05	77248166	G	T	0.0625	0.533333	-0.470833
Aradu.A05	77248167	A	C	0.0625	0.533333	-0.470833
Aradu.A05	51868112	G	A	0.153846	0.625	-0.471154
Aradu.A05	48391701	C	T	0	0.473684	-0.473684
Aradu.A05	69727502	C	T	0	0.473684	-0.473684
Aradu.A05	66213874	T	G	0.214286	0.692308	-0.478022
Aradu.A05	78188253	A	T	0.25	0.733333	-0.483333
Aradu.A05	106689678	T	C	0.25	0.733333	-0.483333
Aradu.A05	78163877	T	A	0.125	0.611111	-0.486111
Aradu.A05	80120535	C	T	0.117647	0.615385	-0.497738
Aradu.A05	50869391	G	C	0.125	0.625	-0.5
Aradu.A05	78500841	C	A	0	0.5	-0.5
Aradu.A05	82611632	T	C	0.166667	0.666667	-0.5
Aradu.A05	86753285	A	G	0	0.5	-0.5
Aradu.A05	13928662	A	G	0.153846	0.666667	-0.512821
Aradu.A05	57899502	C	T	0.076923	0.6	-0.523077
Aradu.A05	82475950	A	G	0.090909	0.615385	-0.524476
Aradu.A05	68647708	T	C	0	0.526316	-0.526316
Aradu.A05	58423021	C	T	0.071429	0.6	-0.528571
Aradu.A05	51729207	T	G	0.222222	0.764706	-0.542484
Aradu.A05	49073515	G	A	0.153846	0.705882	-0.552036
Aradu.A05	59799851	A	G	0.083333	0.642857	-0.559524
Aradu.A05	58044547	C	T	0	0.5625	-0.5625
Aradu.A05	88153070	T	C	0.125	0.6875	-0.5625
Aradu.A05	62288816	T	C	0.071429	0.636364	-0.564935
Aradu.A05	38708066	A	C	0.090909	0.666667	-0.575758
Aradu.A05	58720819	G	T	0.125	0.705882	-0.580882
Aradu.A05	81937369	T	C	0.111111	0.705882	-0.594771
Aradu.A05	84450649	A	T	0	0.6	-0.6
Aradu.A05	54168570	T	G	0.142857	0.764706	-0.621849
Aradu.A05	61144259	A	G	0.2	0.823529	-0.623529
Aradu.A05	15106378	C	T	0	0.625	-0.625
Aradu.A05	82963334	T	C	0.25	0.875	-0.625
Aradu.A05	67202726	T	A	0	0.647059	-0.647059
Aradu.A05	66618176	T	A	0.230769	0.888889	-0.65812
Aradu.A05	85195836	G	A	0	0.692308	-0.692308
Aradu.A05	82527470	A	G	0	0.7	-0.7
Aradu.A05	72711783	T	C	0	0.714286	-0.714286
Aradu.A05	46668391	G	A	0.166667	0.894737	-0.72807
Aradu.A05	58474568	A	C	0	0.764706	-0.764706
Aradu.A06	143051	A	G	0.380952	0.52	-0.139048
Aradu.A06	160163	G	A	0.5	0.357143	0.142857
Aradu.A06	183404	C	T	0.454545	0.166667	0.287879
Aradu.A06	231888	A	T	0.35	0.2	0.15
Aradu.A06	728664	C	T	0.333333	0.5625	-0.229167
Aradu.A06	1030680	T	A	0.555556	0.714286	-0.15873
Aradu.A06	1099509	G	A	0.805556	0.804348	0.001208
Aradu.A06	1259153	G	A	0.4	0.464286	-0.064286
Aradu.A06	1303715	G	A	0.642857	0.826087	-0.18323
Aradu.A06	1405255	C	A	0.333333	0.3125	0.020833
Aradu.A06	1555052	C	G	0.416667	0.727273	-0.310606
Aradu.A06	1591466	A	G	0.615385	0.555556	0.059829
Aradu.A06	1609982	A	T	0.266667	0.533333	-0.266667
Aradu.A06	1628396	C	T	0.25	0.5	-0.25
Aradu.A06	3006737	C	T	1	0.772727	0.227273
Aradu.A06	3020960	G	T	0.888889	0.73913	0.149758
Aradu.A06	3270878	T	C	1	1	0
Aradu.A06	3532829	A	G	0.777778	0.857143	-0.079365
Aradu.A06	3549591	G	C	1	1	0
Aradu.A06	3630650	T	C	0.714286	0.5625	0.151786
Aradu.A06	3683767	C	G	1	0.933333	0.066667
Aradu.A06	4132808	A	G	0.857143	0.5	0.357143
Aradu.A06	4851954	A	G	0.555556	0.3	0.255556
Aradu.A06	4854173	T	C	0.588235	0.7	-0.111765
Aradu.A06	4889171	A	G	0.533333	0.583333	-0.05
Aradu.A06	4936962	A	G	0.625	0.2	0.425
Aradu.A06	5520745	T	C	0.4	0.4	0
Aradu.A06	5626983	T	A	0.714286	0.333333	0.380952
Aradu.A06	5682739	T	A	0.357143	0.35	0.007143
Aradu.A06	5759016	T	C	0.571429	0.391304	0.180124
Aradu.A06	5796358	T	C	0.347826	0.25	0.097826
Aradu.A06	5843318	A	G	0.615385	0.285714	0.32967
Aradu.A06	5860366	A	G	0.538462	0.333333	0.205128
Aradu.A06	6640144	G	T	0.823529	0.625	0.198529
Aradu.A06	6938302	T	C	0.571429	0.473684	0.097744
Aradu.A06	7243426	C	T	0.833333	0.461538	0.371795
Aradu.A06	7963038	C	T	0.714286	0.444444	0.269841
Aradu.A06	7971484	T	C	0.6	0.333333	0.266667
Aradu.A06	8115721	T	C	0.666667	0.684211	-0.017544
Aradu.A06	8156760	G	A	0.9375	0.375	0.5625
Aradu.A06	8317829	A	G	0.538462	0.538462	0
Aradu.A06	9715564	C	T	0	0	0
Aradu.A06	10269342	C	T	0.9	0.631579	0.268421
Aradu.A06	10494265	T	A	1	0.59375	0.40625
Aradu.A06	10631453	T	C	0.8	0.444444	0.355556
Aradu.A06	10747323	A	G	0.727273	0.615385	0.111888
Aradu.A06	10948916	C	T	0.875	0.347826	0.527174
Aradu.A06	12977679	G	C	1	0.4	0.6
Aradu.A06	13599728	T	C	0.916667	0.545455	0.371212
Aradu.A06	14277339	G	A	0.692308	0.888889	-0.196581
Aradu.A06	14474024	A	G	0.777778	0.5	0.277778
Aradu.A06	14520757	A	C	0.8	0.45	0.35
Aradu.A06	14681480	G	A	0.8	0.466667	0.333333
Aradu.A06	14705022	A	G	0.96	0.805556	0.154444
Aradu.A06	14860488	T	C	0.636364	0.625	0.011364
Aradu.A06	15203347	A	T	0.727273	0.578947	0.148325
Aradu.A06	15298548	C	A	0.666667	0.466667	0.2
Aradu.A06	15573397	G	A	0.153846	0.5	-0.346154
Aradu.A06	15574899	C	T	0.52381	0.304348	0.219462
Aradu.A06	15897407	T	C	0.916667	0.5625	0.354167
Aradu.A06	15980021	C	A	0.454545	0.4375	0.017045
Aradu.A06	16021189	G	A	0.428571	0.35	0.078571
Aradu.A06	16294007	A	G	0.636364	0.588235	0.048128
Aradu.A06	16555937	T	G	0.636364	0.375	0.261364
Aradu.A06	16859837	A	G	0.823529	0.375	0.448529
Aradu.A06	16887657	A	C	0.533333	0.384615	0.148718
Aradu.A06	17536154	C	T	1	1	0
Aradu.A06	18285302	G	A	0.909091	0.565217	0.343874
Aradu.A06	18923177	A	G	0.818182	0.421053	0.397129
Aradu.A06	19067098	G	A	0.75	0.611111	0.138889
Aradu.A06	21286930	T	C	0	0	0
Aradu.A06	21819454	T	C	0.666667	0.47619	0.190476
Aradu.A06	22495933	G	A	0.272727	0.153846	0.118881
Aradu.A06	23132929	A	G	0.875	0.684211	0.190789
Aradu.A06	23372539	C	T	0.923077	0.5	0.423077
Aradu.A06	25409509	T	C	0.923077	0.657895	0.265182
Aradu.A06	28844210	T	C	0.7	0.5	0.2
Aradu.A06	28892940	C	A	0.636364	0.4	0.236364
Aradu.A06	28906038	T	C	0.5	0.052632	0.447368
Aradu.A06	28931251	C	T	0.461538	0.3125	0.149038
Aradu.A06	29087798	A	T	0.242424	0.15	0.092424
Aradu.A06	29389648	C	A	0.727273	0.5	0.227273
Aradu.A06	30314288	C	A	0.4	0.333333	0.066667
Aradu.A06	31148302	A	T	0.857143	0.578947	0.278195
Aradu.A06	31730779	C	T	0.666667	0.3125	0.354167
Aradu.A06	32294092	G	A	0.636364	0.4	0.236364
Aradu.A06	34646273	C	T	0.5	0.461538	0.038462
Aradu.A06	35423879	G	A	0.88	0.709677	0.170323
Aradu.A06	35929016	G	A	0.642857	0.454545	0.188312
Aradu.A06	36442299	G	A	0.214286	0.1	0.114286
Aradu.A06	36810162	A	G	0.941176	0.611111	0.330065
Aradu.A06	36868154	T	C	0.666667	0.588235	0.078431
Aradu.A06	37904066	G	A	0.777778	0.368421	0.409357
Aradu.A06	39732419	G	T	0.333333	0.333333	0
Aradu.A06	39945533	G	A	0.3	0.133333	0.166667
Aradu.A06	41100964	T	G	1	0.95	0.05
Aradu.A06	42315621	C	T	0.35	0.342857	0.007143
Aradu.A06	43291464	A	G	0.73913	0.818182	-0.079051
Aradu.A06	43828579	C	T	0.666667	0.5	0.166667
Aradu.A06	44762369	G	A	0.857143	0.666667	0.190476
Aradu.A06	45218287	T	C	0.5	0.24	0.26
Aradu.A06	45726699	T	A	0.5	0.37037	0.12963
Aradu.A06	47110980	C	T	1	0.866667	0.133333
Aradu.A06	47866869	A	G	0.692308	0.6875	0.004808
Aradu.A06	49546621	C	G	1	0.764706	0.235294
Aradu.A06	49784772	A	G	0.5625	0.705882	-0.143382
Aradu.A06	50229607	A	G	0.846154	0.272727	0.573427
Aradu.A06	50509639	C	A	0.625	0.6	0.025
Aradu.A06	50770128	T	G	0.444444	0.733333	-0.288889
Aradu.A06	50770191	T	G	0.277778	0.419355	-0.141577
Aradu.A06	53038340	G	A	0.545455	0.2	0.345455
Aradu.A06	54969446	C	T	0.625	0.6	0.025
Aradu.A06	56145675	C	T	0.3	0.4375	-0.1375
Aradu.A06	56234958	G	A	0.666667	0.307692	0.358974
Aradu.A06	56416329	C	T	0.416667	0.428571	-0.011905
Aradu.A06	56443022	A	G	0.142857	0.484848	-0.341991
Aradu.A06	57324397	G	A	0.363636	0.470588	-0.106952
Aradu.A06	57476113	T	G	0.666667	0.5	0.166667
Aradu.A06	57969100	T	A	0.416667	0.125	0.291667
Aradu.A06	58992103	G	A	0	0	0
Aradu.A06	59247321	C	G	0.5	0.470588	0.029412
Aradu.A06	59904001	C	T	0.333333	0.176471	0.156863
Aradu.A06	60678352	G	A	0.076923	0.444444	-0.367521
Aradu.A06	62155535	A	G	1	1	0
Aradu.A06	62224121	C	T	0.705882	0.5	0.205882
Aradu.A06	62247646	G	A	0.4	0.388889	0.011111
Aradu.A06	64152584	A	G	0.4	0.565217	-0.165217
Aradu.A06	65158796	C	G	0.444444	0.25	0.194444
Aradu.A06	65430744	A	C	0.571429	0.583333	-0.011905
Aradu.A06	66886175	A	C	0.692308	0.363636	0.328671
Aradu.A06	69333438	G	A	0.928571	0.375	0.553571
Aradu.A06	69731223	T	C	0.9375	0.5	0.4375
Aradu.A06	70233883	C	T	0.6	0.235294	0.364706
Aradu.A06	70866287	C	T	0.428571	0.4	0.028571
Aradu.A06	70868306	G	A	0.642857	0.266667	0.37619
Aradu.A06	71811309	C	A	0.461538	0.266667	0.194872
Aradu.A06	72275474	A	C	0.9	0.473684	0.426316
Aradu.A06	72998595	A	T	0.466667	0.2	0.266667
Aradu.A06	73013336	G	T	0.5	0.631579	-0.131579
Aradu.A06	73255592	G	C	0.769231	0.454545	0.314685
Aradu.A06	73678579	C	T	0.818182	0.461538	0.356643
Aradu.A06	73918637	A	G	0.818182	0.466667	0.351515
Aradu.A06	74706794	T	C	0.857143	0.607143	0.25
Aradu.A06	75726101	A	T	0.875	0.214286	0.660714
Aradu.A06	76254504	T	G	0.769231	0.615385	0.153846
Aradu.A06	77070745	T	C	0.818182	0.714286	0.103896
Aradu.A06	78489562	C	T	0.666667	0.466667	0.2
Aradu.A06	79116135	C	T	0.3125	0.1875	0.125
Aradu.A06	79834947	T	C	0.733333	0.285714	0.447619
Aradu.A06	79845835	C	G	0.75	0.388889	0.361111
Aradu.A06	80917253	C	T	0.615385	0.533333	0.082051
Aradu.A06	81671378	C	T	0.5	0.375	0.125
Aradu.A06	82067661	A	G	0.75	0.285714	0.464286
Aradu.A06	83032797	T	C	0.875	0.823529	0.051471
Aradu.A06	84685832	G	A	0.777778	0.5	0.277778
Aradu.A06	84747261	A	G	0.777778	0.266667	0.511111
Aradu.A06	84982638	G	A	0.777778	0.47619	0.301587
Aradu.A06	85035456	T	C	0.636364	0.6	0.036364
Aradu.A06	85075813	T	A	0.727273	0.384615	0.342657
Aradu.A06	85254915	A	G	0.923077	0.625	0.298077
Aradu.A06	85293474	G	C	0.1	0.142857	-0.042857
Aradu.A06	85484950	T	C	0.6	0.533333	0.066667
Aradu.A06	85712040	C	T	0.75	0.45	0.3
Aradu.A06	85956038	C	T	0.75	0.210526	0.539474
Aradu.A06	86285481	G	A	0.833333	0.4375	0.395833
Aradu.A06	86306030	G	T	0.384615	0.095238	0.289377
Aradu.A06	86502436	G	A	0.625	0.333333	0.291667
Aradu.A06	86614957	G	A	0.636364	0.2	0.436364
Aradu.A06	87274586	T	G	0.8	1	-0.2
Aradu.A06	87920511	T	C	0.8125	0.571429	0.241071
Aradu.A06	87974890	G	A	0.75	0.588235	0.161765
Aradu.A06	88000448	A	G	0.666667	0.411765	0.254902
Aradu.A06	88302861	T	C	0.846154	0.538462	0.307692
Aradu.A06	88366396	A	G	0.727273	0.47619	0.251082
Aradu.A06	88639665	C	T	0.5	0.636364	-0.136364
Aradu.A06	89085711	G	A	0.727273	0.411765	0.315508
Aradu.A06	89222270	C	T	0.6	0.285714	0.314286
Aradu.A06	89590889	T	A	0.454545	0.45	0.004545
Aradu.A06	89652158	A	G	0.416667	0.777778	-0.361111
Aradu.A06	89706861	C	T	0.857143	0.294118	0.563025
Aradu.A06	90435349	T	C	0.461538	0.583333	-0.121795
Aradu.A06	90966838	T	A	0.75	0.48	0.27
Aradu.A06	91258594	C	T	0.9375	0.333333	0.604167
Aradu.A06	92290398	G	T	0.714286	0.461538	0.252747
Aradu.A06	92354363	C	T	0.538462	0.571429	-0.032967
Aradu.A06	92420954	A	G	0.176471	0.392857	-0.216387
Aradu.A06	92681079	T	C	0.5	0.75	-0.25
Aradu.A06	92841405	A	G	0.666667	0.529412	0.137255
Aradu.A06	92885455	G	A	0.416667	0.346154	0.070513
Aradu.A06	92963828	G	A	0.625	0.473684	0.151316
Aradu.A06	93181265	G	T	0.333333	0.764706	-0.431373
Aradu.A06	93204300	T	C	0.777778	0.722222	0.055556
Aradu.A06	93557276	C	T	0.6	0.333333	0.266667
Aradu.A06	94000295	A	G	0.833333	0.588235	0.245098
Aradu.A06	94059468	C	G	0.4	0.357143	0.042857
Aradu.A06	94108388	C	T	0.235294	0.258065	-0.02277
Aradu.A06	94114125	T	G	0.4	0.294118	0.105882
Aradu.A06	94134054	G	T	0.5	0.764706	-0.264706
Aradu.A06	94246718	A	G	0.846154	0.461538	0.384615
Aradu.A06	94412988	T	C	0.538462	0.777778	-0.239316
Aradu.A06	94561321	G	A	0.545455	0.375	0.170455
Aradu.A06	94632270	G	T	0.875	0.538462	0.336538
Aradu.A06	94649293	C	T	0.5	0.714286	-0.214286
Aradu.A06	94651253	C	T	0.777778	0.764706	0.013072
Aradu.A06	94685464	G	A	0.533333	0.583333	-0.05
Aradu.A06	94711416	T	G	0.333333	0.409091	-0.075758
Aradu.A06	94742020	T	C	0.692308	0.75	-0.057692
Aradu.A06	94853328	A	G	0.428571	0.65	-0.221429
Aradu.A06	95096404	T	C	0.916667	0.533333	0.383333
Aradu.A06	95512261	G	A	0.5	0.409091	0.090909
Aradu.A06	95572895	C	T	0.588235	0.416667	0.171569
Aradu.A06	95644439	C	T	0.785714	0.421053	0.364662
Aradu.A06	95649318	G	C	0.333333	0.473684	-0.140351
Aradu.A06	95985933	T	A	0.75	0.473684	0.276316
Aradu.A06	96028993	G	A	0.5625	0.6	-0.0375
Aradu.A06	96143727	C	A	0.9375	0.294118	0.643382
Aradu.A06	96167376	G	T	0.625	0.5	0.125
Aradu.A06	96201360	T	G	0.6	0.714286	-0.114286
Aradu.A06	96485073	T	A	0.264706	0.261905	0.002801
Aradu.A06	97091478	C	G	0.444444	0.45	-0.005556
Aradu.A06	99971672	A	T	0.818182	0.470588	0.347594
Aradu.A06	102280666	G	A	0.666667	0.8125	-0.145833
Aradu.A06	102283113	C	T	0.583333	0.384615	0.198718
Aradu.A06	102324739	C	T	0.857143	0.647059	0.210084
Aradu.A06	102623417	T	C	0.666667	0.461538	0.205128
Aradu.A06	102648985	G	C	0.777778	0.4	0.377778
Aradu.A06	102735109	A	C	0.4	0.666667	-0.266667
Aradu.A06	102836239	T	C	0.8	0.75	0.05
Aradu.A06	102958472	T	A	0.642857	0.52	0.122857
Aradu.A06	103136563	A	C	0.833333	0.529412	0.303922
Aradu.A06	103208068	G	T	0.9	0.769231	0.130769
Aradu.A06	103406309	G	A	0.555556	0.724138	-0.168582
Aradu.A06	103625801	A	C	0.6	0.833333	-0.233333
Aradu.A06	103628547	G	C	0.461538	0.8	-0.338462
Aradu.A06	103714196	G	A	0.583333	0.5	0.083333
Aradu.A06	104014091	T	C	0.666667	0.647059	0.019608
Aradu.A06	104396062	T	A	0.846154	0.583333	0.262821
Aradu.A06	104579550	G	A	0.461538	0.782609	-0.32107
Aradu.A06	104735283	T	C	0.785714	0.533333	0.252381
Aradu.A06	104842646	A	G	0.625	0.5625	0.0625
Aradu.A06	104966104	C	T	0.625	0.666667	-0.041667
Aradu.A06	105224208	G	C	0.777778	0.772727	0.005051
Aradu.A06	105227237	A	G	0.6	0.666667	-0.066667
Aradu.A06	107066258	C	T	0.416667	0.555556	-0.138889
Aradu.A06	107111235	A	C	0.272727	0.238095	0.034632
Aradu.A06	107152081	C	T	0.357143	0.6	-0.242857
Aradu.A06	108001979	G	C	0.71875	0.923077	-0.204327
Aradu.A06	108351427	T	A	0.416667	0.461538	-0.044872
Aradu.A06	109648666	G	A	0.666667	0.5	0.166667
Aradu.A06	109752667	C	T	0.181818	0.533333	-0.351515
Aradu.A06	109956815	C	T	0.461538	0.5	-0.038462
Aradu.A06	110212827	T	C	0.692308	0.571429	0.120879
Aradu.A06	110273394	A	G	0.6	0.7	-0.1
Aradu.A06	110275147	T	C	0.636364	0.333333	0.30303
Aradu.A06	110366861	C	G	0.722222	0.428571	0.293651
Aradu.A06	111436954	C	T	0.125	0.4	-0.275
Aradu.A06	111613922	C	T	0.375	0.692308	-0.317308
Aradu.A07	1186315	A	G	0.357143	0.4	-0.042857
Aradu.A07	1532313	C	T	0.5	0.434783	0.065217
Aradu.A07	1539167	A	G	0.7	0.5625	0.1375
Aradu.A07	1545501	T	C	0.777778	0.625	0.152778
Aradu.A07	6046234	C	A	0.833333	0.625	0.208333
Aradu.A07	6608053	C	T	0.423077	0.405405	0.017672
Aradu.A07	6974890	C	A	0.647059	0.8125	-0.165441
Aradu.A07	10908324	T	C	0.758621	0.809524	-0.050903
Aradu.A07	11120747	C	T	0.333333	0.5	-0.166667
Aradu.A07	15616121	G	T	0.384615	0.2	0.184615
Aradu.A07	15787095	A	G	0.666667	0.777778	-0.111111
Aradu.A07	17553499	A	G	0.655172	0.875	-0.219828
Aradu.A07	17553722	T	C	0.090909	0.235294	-0.144385
Aradu.A07	20196707	A	G	0.230769	0.285714	-0.054945
Aradu.A07	21776471	G	A	0.5	0.714286	-0.214286
Aradu.A07	26668221	T	C	0.222222	0.266667	-0.044444
Aradu.A07	27668010	A	G	0.647059	0.789474	-0.142415
Aradu.A07	29422156	T	C	0.571429	0.37037	0.201058
Aradu.A07	31162302	G	A	0.538462	0.416667	0.121795
Aradu.A07	31446844	A	G	1	1	0
Aradu.A07	32464847	A	C	0.4	0.294118	0.105882
Aradu.A07	32824710	T	C	0.571429	0.65	-0.078571
Aradu.A07	33098710	A	C	0.466667	0.75	-0.283333
Aradu.A07	33340329	A	T	0.666667	0.722222	-0.055556
Aradu.A07	33628071	G	A	0.272727	0.578947	-0.30622
Aradu.A07	33894536	G	T	0.2	0.85	-0.65
Aradu.A07	34740140	A	C	0.789474	0.833333	-0.04386
Aradu.A07	35614202	C	T	0.375	0.318182	0.056818
Aradu.A07	35632437	T	C	0.454545	0.894737	-0.440191
Aradu.A07	37130496	G	A	0.363636	0.533333	-0.169697
Aradu.A07	39406023	C	A	0.2	0.307692	-0.107692
Aradu.A07	39426925	C	T	0.1	0.6875	-0.5875
Aradu.A07	39579631	T	C	0.5	0.9	-0.4
Aradu.A07	39766631	A	G	0.8125	0.5	0.3125
Aradu.A07	39907282	A	G	0.666667	0.923077	-0.25641
Aradu.A07	39938325	C	T	0.727273	0.555556	0.171717
Aradu.A07	39991256	G	T	0.375	0.818182	-0.443182
Aradu.A07	40092992	G	A	0.230769	0.363636	-0.132867
Aradu.A07	40155662	C	T	0.5	0.666667	-0.166667
Aradu.A07	40375896	T	C	0.769231	0.705882	0.063348
Aradu.A07	40440056	T	A	0.28	0.645161	-0.365161
Aradu.A07	40441445	T	C	0.545455	0.764706	-0.219251
Aradu.A07	40445427	C	T	0.266667	0.473684	-0.207018
Aradu.A07	40482804	A	G	0.166667	0.307692	-0.141026
Aradu.A07	40691965	G	T	0.333333	0.923077	-0.589744
Aradu.A07	40706846	C	A	0.764706	0.84375	-0.079044
Aradu.A07	40753095	G	A	0.333333	0.666667	-0.333333
Aradu.A07	40785676	T	G	0	0.722222	-0.722222
Aradu.A07	41201449	T	A	0.166667	0.764706	-0.598039
Aradu.A07	41289252	A	G	0.25	0.818182	-0.568182
Aradu.A07	41378165	G	A	0.357143	0.785714	-0.428571
Aradu.A07	41388307	G	A	0.304348	0.3	0.004348
Aradu.A07	41480642	G	T	0.363636	0.727273	-0.363636
Aradu.A07	41697020	C	A	0.4	0.714286	-0.314286
Aradu.A07	41698240	G	T	0.555556	0.4	0.155556
Aradu.A07	41774293	C	A	0.2	0.5	-0.3
Aradu.A07	41865339	T	C	0.466667	1	-0.533333
Aradu.A07	42391866	A	C	0.75	0.714286	0.035714
Aradu.A07	42391870	G	A	0.714286	0.6875	0.026786
Aradu.A07	42676535	A	C	0.375	0.421053	-0.046053
Aradu.A07	42693213	C	A	0.333333	0.571429	-0.238095
Aradu.A07	42812487	T	C	0.6	0.444444	0.155556
Aradu.A07	42831543	C	T	0.25	0.684211	-0.434211
Aradu.A07	42875196	G	A	0.5	0.941176	-0.441176
Aradu.A07	43029841	G	A	0.285714	0.809524	-0.52381
Aradu.A07	43272129	A	G	0.444444	0.75	-0.305556
Aradu.A07	43722719	T	C	0.285714	0.5625	-0.276786
Aradu.A07	43934850	G	A	0.222222	0.666667	-0.444444
Aradu.A07	44111530	T	C	0.655172	0.869565	-0.214393
Aradu.A07	44214377	G	A	0.545455	0.75	-0.204545
Aradu.A07	44434770	A	C	0.444444	0.705882	-0.261438
Aradu.A07	44449954	C	G	0.466667	0.555556	-0.088889
Aradu.A07	45341507	T	C	0.375	0.631579	-0.256579
Aradu.A07	46188617	C	T	0.111111	0.266667	-0.155556
Aradu.A07	46260817	C	T	0.266667	0.666667	-0.4
Aradu.A07	46476805	G	T	0.615385	0.526316	0.089069
Aradu.A07	46541985	T	G	0.764706	0.75	0.014706
Aradu.A07	46609012	G	T	0.538462	0.636364	-0.097902
Aradu.A07	47514543	T	C	0.466667	0.807692	-0.341026
Aradu.A07	47644181	T	G	0.294118	0.909091	-0.614973
Aradu.A07	48082831	C	T	0.461538	0.285714	0.175824
Aradu.A07	48386714	C	T	0.3	0.642857	-0.342857
Aradu.A07	48401015	T	C	0.444444	0.565217	-0.120773
Aradu.A07	48500508	C	T	0.2	0.52381	-0.32381
Aradu.A07	48606397	C	T	0.384615	0.615385	-0.230769
Aradu.A07	48775512	G	T	0	0.8	-0.8
Aradu.A07	48967951	A	G	0.625	0.866667	-0.241667
Aradu.A07	49014022	G	T	0.428571	0.8125	-0.383929
Aradu.A07	49126767	T	G	0.230769	0.571429	-0.340659
Aradu.A07	49130367	C	T	0.272727	0.666667	-0.393939
Aradu.A07	49201869	T	A	0.166667	0.588235	-0.421569
Aradu.A07	49433445	A	G	0.333333	0.666667	-0.333333
Aradu.A07	49543816	A	G	0.764706	0.875	-0.110294
Aradu.A07	49544649	G	C	0.769231	0.769231	0
Aradu.A07	49637204	G	A	0.444444	0.692308	-0.247863
Aradu.A07	49649842	G	A	0.777778	0.6875	0.090278
Aradu.A07	49711751	A	T	0.25	0.666667	-0.416667
Aradu.A07	49882246	A	T	0.461538	0.764706	-0.303167
Aradu.A07	49894747	A	C	0.75	0.7	0.05
Aradu.A07	49964721	G	A	0.166667	0.269231	-0.102564
Aradu.A07	50167937	C	T	0.214286	0.7	-0.485714
Aradu.A07	50170700	G	A	0.071429	0.666667	-0.595238
Aradu.A07	50232382	A	G	0.181818	0.75	-0.568182
Aradu.A07	51294862	A	G	0.222222	0.933333	-0.711111
Aradu.A07	51698782	G	A	0.5	0.529412	-0.029412
Aradu.A07	51836399	G	A	0.214286	0.8	-0.585714
Aradu.A07	51937499	G	T	0.636364	0.692308	-0.055944
Aradu.A07	52057338	C	A	0.625	0.705882	-0.080882
Aradu.A07	52057664	C	T	0.1875	0.666667	-0.479167
Aradu.A07	52057977	T	C	0.428571	0.909091	-0.480519
Aradu.A07	52951125	C	A	0.5	0.722222	-0.222222
Aradu.A07	53324905	G	T	0.35	0.785714	-0.435714
Aradu.A07	53347335	T	C	0.4	0.684211	-0.284211
Aradu.A07	53447060	T	C	0.4	0.583333	-0.183333
Aradu.A07	53604292	G	T	0.384615	0.75	-0.365385
Aradu.A07	53783141	T	C	0.388889	0.631579	-0.24269
Aradu.A07	54049317	T	G	0.4	0.391304	0.008696
Aradu.A07	54131621	T	C	0.444444	0.777778	-0.333333
Aradu.A07	54235015	T	C	0.166667	0.590909	-0.424242
Aradu.A07	54239494	C	T	0.375	0.384615	-0.009615
Aradu.A07	54253769	G	A	0.333333	0.5	-0.166667
Aradu.A07	54301494	G	A	0.714286	0.823529	-0.109244
Aradu.A07	54302568	G	A	0.181818	0.684211	-0.502392
Aradu.A07	54336876	C	T	0.272727	0.777778	-0.505051
Aradu.A07	54356040	C	A	0.357143	0.35	0.007143
Aradu.A07	54363356	C	T	0.444444	0.75	-0.305556
Aradu.A07	54448872	C	A	0.214286	0.333333	-0.119048
Aradu.A07	54547568	T	C	0.2	0.45	-0.25
Aradu.A07	54559819	G	A	0.153846	0.714286	-0.56044
Aradu.A07	54958916	G	A	0.583333	0.6875	-0.104167
Aradu.A07	55410689	A	G	0.272727	0.809524	-0.536797
Aradu.A07	55421211	C	T	0.4	0.8	-0.4
Aradu.A07	55550780	C	T	0.166667	0.318182	-0.151515
Aradu.A07	56094999	G	A	0.833333	0.789474	0.04386
Aradu.A07	56412882	C	T	0.4375	0.095238	0.342262
Aradu.A07	60659100	G	C	0	0.352941	-0.352941
Aradu.A07	66876707	A	G	0.583333	0.913043	-0.32971
Aradu.A07	67680633	T	C	0.5	0.857143	-0.357143
Aradu.A07	67681550	G	A	0.363636	0.769231	-0.405594
Aradu.A07	68040909	A	G	0.6	0.807692	-0.207692
Aradu.A07	68551049	A	T	0.75	0.5	0.25
Aradu.A07	70564728	C	T	0.285714	0.315789	-0.030075
Aradu.A07	70845946	G	C	0.571429	0.592593	-0.021164
Aradu.A07	71557571	G	A	0.52381	0.176471	0.347339
Aradu.A07	71717204	T	C	0.736842	0.357143	0.379699
Aradu.A07	71786205	C	T	0.916667	0.615385	0.301282
Aradu.A07	71788521	G	A	0.75	0.35	0.4
Aradu.A07	72030277	C	T	0.333333	0.619048	-0.285714
Aradu.A07	72140271	T	C	0.375	0.461538	-0.086538
Aradu.A07	72149958	A	G	0.75	0.588235	0.161765
Aradu.A07	72221431	G	A	0.714286	0.6875	0.026786
Aradu.A07	72278044	G	A	0.7	0.357143	0.342857
Aradu.A07	72343881	G	A	0.461538	0.6	-0.138462
Aradu.A07	72403329	C	T	0.583333	0.266667	0.316667
Aradu.A07	72412875	C	T	0.583333	0.3125	0.270833
Aradu.A07	72434494	G	A	0.692308	0.6	0.092308
Aradu.A07	72539341	C	T	0.615385	0.5	0.115385
Aradu.A07	72553306	T	C	0.692308	0.75	-0.057692
Aradu.A07	72580301	G	A	0.666667	0.214286	0.452381
Aradu.A07	72620801	G	A	0.571429	0.625	-0.053571
Aradu.A07	72662902	G	A	0.461538	0.266667	0.194872
Aradu.A07	73162921	A	T	0.26087	0.411765	-0.150895
Aradu.A07	73162939	G	C	0.3	0.411765	-0.111765
Aradu.A07	73820761	A	G	0.5	0.625	-0.125
Aradu.A07	74405796	G	C	0.6	0.75	-0.15
Aradu.A07	74462429	T	C	0.555556	0.4375	0.118056
Aradu.A07	74485874	A	G	0.7	0.357143	0.342857
Aradu.A07	74564001	T	C	0.363636	0.428571	-0.064935
Aradu.A07	74592754	T	C	0.214286	0.347826	-0.13354
Aradu.A07	74653510	G	A	0.666667	0.470588	0.196078
Aradu.A07	74655975	A	G	0.666667	0.65	0.016667
Aradu.A07	74701792	C	T	0.714286	0.666667	0.047619
Aradu.A07	74707891	T	C	0.833333	0.705882	0.127451
Aradu.A07	74760158	A	G	0.727273	0.5625	0.164773
Aradu.A07	74766888	A	G	0.666667	0.642857	0.02381
Aradu.A07	74805059	A	G	0.375	0.615385	-0.240385
Aradu.A07	74828303	T	A	0.555556	0.555556	0
Aradu.A07	74859555	T	G	0.625	0.588235	0.036765
Aradu.A07	75165550	C	G	0.75	0.666667	0.083333
Aradu.A07	75165628	G	A	0.076923	0.357143	-0.28022
Aradu.A07	75165757	C	T	0.25	0.210526	0.039474
Aradu.A07	75166127	C	T	0.416667	0.272727	0.143939
Aradu.A07	75655846	A	G	0.833333	0.619048	0.214286
Aradu.A07	75786394	G	A	1	0.571429	0.428571
Aradu.A07	75882203	C	T	0.714286	0.444444	0.269841
Aradu.A07	76079716	A	G	0.75	0.7	0.05
Aradu.A07	76213006	A	G	0.5	0.619048	-0.119048
Aradu.A07	76247593	C	T	0.75	0.692308	0.057692
Aradu.A07	76254643	C	G	0.818182	0.571429	0.246753
Aradu.A07	76323353	C	G	0.666667	0.44	0.226667
Aradu.A07	76354410	C	T	0.375	0.555556	-0.180556
Aradu.A07	76369764	C	A	0.333333	0.35	-0.016667
Aradu.A07	76378019	A	G	0.894737	0.733333	0.161404
Aradu.A07	76392101	T	C	0.636364	0.666667	-0.030303
Aradu.A07	76421162	T	C	0.3	0.347826	-0.047826
Aradu.A07	76467087	A	G	0.6	0.684211	-0.084211
Aradu.A07	76490486	G	A	0.333333	0.416667	-0.083333
Aradu.A07	76621068	G	A	0.636364	0.545455	0.090909
Aradu.A07	76649905	C	T	0.714286	0.5	0.214286
Aradu.A07	76776404	A	C	0.666667	0.761905	-0.095238
Aradu.A07	76776420	A	G	0.6	0.818182	-0.218182
Aradu.A07	76778180	C	T	0.75	0.52381	0.22619
Aradu.A07	76831668	T	C	0.454545	0.444444	0.010101
Aradu.A07	76846939	A	G	0.666667	0.8	-0.133333
Aradu.A07	76847244	A	G	0.583333	0.8	-0.216667
Aradu.A07	76975397	T	C	0.8	0.7	0.1
Aradu.A07	77030048	A	G	0.5	0.652174	-0.152174
Aradu.A07	77100731	C	T	0.428571	0.529412	-0.10084
Aradu.A07	77279497	C	T	0.666667	0.578947	0.087719
Aradu.A07	77301538	A	G	0.666667	0.434783	0.231884
Aradu.A07	77355426	T	C	0.8	0.588235	0.211765
Aradu.A07	77389798	T	C	0.722222	0.5	0.222222
Aradu.A07	77408276	T	A	0.909091	0.4375	0.471591
Aradu.A07	77541298	A	C	0.666667	0.642857	0.02381
Aradu.A07	77607197	C	T	0.636364	0.384615	0.251748
Aradu.A07	77639702	T	G	0.5625	0.578947	-0.016447
Aradu.A07	77745965	G	A	0.5	0.684211	-0.184211
Aradu.A07	77904956	G	A	0.846154	0.6	0.246154
Aradu.A07	77948470	C	T	0.666667	0.529412	0.137255
Aradu.A07	78185422	A	T	0.454545	0.666667	-0.212121
Aradu.A07	78279609	T	C	0.363636	0.5	-0.136364
Aradu.A07	78296000	C	T	0.344828	0.225806	0.119021
Aradu.A07	78324759	T	C	0.5	0.705882	-0.205882
Aradu.A07	78832400	A	C	0.5	0.263158	0.236842
Aradu.A08	306110	T	C	0.909091	0.611111	0.29798
Aradu.A08	564201	A	G	0.454545	0.529412	-0.074866
Aradu.A08	1398453	C	G	0.1	0.2	-0.1
Aradu.A08	3989498	T	C	0.636364	0.428571	0.207792
Aradu.A08	4393971	G	A	0.631579	0.5	0.131579
Aradu.A08	4469585	C	T	0.454545	0.7	-0.245455
Aradu.A08	4511310	T	C	0.1875	0.615385	-0.427885
Aradu.A08	4514036	C	T	0.333333	0.75	-0.416667
Aradu.A08	4798946	C	T	0.125	0.666667	-0.541667
Aradu.A08	4855616	G	A	0.230769	0.818182	-0.587413
Aradu.A08	4987151	A	G	0.416667	0.4	0.016667
Aradu.A08	5274897	T	C	0	0.571429	-0.571429
Aradu.A08	5547106	T	A	0.142857	0.214286	-0.071429
Aradu.A08	5667825	C	A	0.588235	1	-0.411765
Aradu.A08	5757207	C	T	0.222222	0.647059	-0.424837
Aradu.A08	5920037	A	G	0.5	0.923077	-0.423077
Aradu.A08	6050805	T	C	0.5	0.692308	-0.192308
Aradu.A08	6339267	T	C	0.352941	0.541667	-0.188725
Aradu.A08	6339671	C	T	0.307692	0.647059	-0.339367
Aradu.A08	6422756	C	G	0.388889	0.65	-0.261111
Aradu.A08	6604303	A	C	0.375	0.555556	-0.180556
Aradu.A08	8226414	A	T	0.25	0.714286	-0.464286
Aradu.A08	8876774	T	C	0.714286	0.454545	0.25974
Aradu.A08	9135884	G	A	0.461538	0.8	-0.338462
Aradu.A08	11370972	T	A	0.416667	0.277778	0.138889
Aradu.A08	13742872	T	C	0.5625	0.25	0.3125
Aradu.A08	13868659	A	G	0.5	0.04	0.46
Aradu.A08	13871313	G	A	0.272727	0.263158	0.009569
Aradu.A08	13965542	A	G	0.6	0.052632	0.547368
Aradu.A08	14107950	A	T	0.416667	0.238095	0.178571
Aradu.A08	14150465	T	C	0.727273	0.638889	0.088384
Aradu.A08	14315790	T	A	0.285714	0.473684	-0.18797
Aradu.A08	14427054	A	G	0.307692	0.1	0.207692
Aradu.A08	14445732	T	C	0.555556	0.307692	0.247863
Aradu.A08	14566474	T	C	0.272727	0.357143	-0.084416
Aradu.A08	14707280	G	A	0.5	0.592593	-0.092593
Aradu.A08	14785779	A	G	0.733333	0.538462	0.194872
Aradu.A08	14801615	A	G	0.375	0.1875	0.1875
Aradu.A08	15080558	C	T	0.368421	0.428571	-0.06015
Aradu.A08	15113112	C	T	0.222222	0.388889	-0.166667
Aradu.A08	15287834	A	G	0.384615	0.388889	-0.004274
Aradu.A08	15305782	A	C	0.428571	0.318182	0.11039
Aradu.A08	15392430	T	C	0.230769	0.3	-0.069231
Aradu.A08	15434097	T	C	0.3	0.2	0.1
Aradu.A08	15636671	A	G	0.466667	0.1	0.366667
Aradu.A08	15801336	T	C	0.555556	0.423077	0.132479
Aradu.A08	15801983	T	C	0.571429	0.388889	0.18254
Aradu.A08	15892264	G	A	0.454545	0.230769	0.223776
Aradu.A08	16079061	C	T	0.1875	0.277778	-0.090278
Aradu.A08	16278791	G	A	0.571429	0.263158	0.308271
Aradu.A08	16443199	G	A	0.1	0.428571	-0.328571
Aradu.A08	16479540	A	G	0.2	0.117647	0.082353
Aradu.A08	16509339	A	G	0.4	0.571429	-0.171429
Aradu.A08	16593668	A	G	0.5	0.136364	0.363636
Aradu.A08	16868340	G	A	0.384615	0.3125	0.072115
Aradu.A08	16913341	T	C	0.166667	0.277778	-0.111111
Aradu.A08	16918765	T	C	0.571429	0.541667	0.029762
Aradu.A08	16991621	A	G	0.769231	0.25	0.519231
Aradu.A08	17024990	T	C	0.363636	0.352941	0.010695
Aradu.A08	17042249	G	C	0.384615	0.214286	0.17033
Aradu.A08	17090735	A	G	0.521739	0.62963	-0.10789
Aradu.A08	17092471	T	C	0.454545	0.133333	0.321212
Aradu.A08	17497047	A	G	0.307692	0.166667	0.141026
Aradu.A08	19404079	A	G	0.583333	0.421053	0.162281
Aradu.A08	31105710	G	T	0.545455	0.5	0.045455
Aradu.A08	31316543	G	T	0.357143	0.1875	0.169643
Aradu.A08	31389166	T	C	0.428571	0.111111	0.31746
Aradu.A08	31452166	A	T	0.25	0.352941	-0.102941
Aradu.A08	31513926	A	G	0.7	0.428571	0.271429
Aradu.A08	31526113	A	G	0.6	0.285714	0.314286
Aradu.A08	32860269	G	T	0.153846	0.25	-0.096154
Aradu.A08	32887179	T	A	0.6	0.263158	0.336842
Aradu.A08	32933306	G	A	0.428571	0.347826	0.080745
Aradu.A08	32952044	C	G	0.307692	0.4	-0.092308
Aradu.A08	32955848	A	G	0.583333	0.5	0.083333
Aradu.A08	33057384	T	A	0.571429	0.066667	0.504762
Aradu.A08	33414479	C	G	0.545455	0.444444	0.10101
Aradu.A08	34513128	C	G	0.52	0.805556	-0.285556
Aradu.A08	35146791	A	G	0.454545	0.142857	0.311688
Aradu.A08	35374220	T	C	0.2	0.333333	-0.133333
Aradu.A08	35376651	A	G	0.285714	0.35	-0.064286
Aradu.A08	35800404	G	T	0.315789	0.157895	0.157895
Aradu.A08	35994495	G	A	0.222222	0.235294	-0.013072
Aradu.A08	36419854	G	A	0.533333	0.5	0.033333
Aradu.A08	37291684	G	A	0.125	0.153846	-0.028846
Aradu.A08	37564608	T	C	0.533333	0.153846	0.379487
Aradu.A08	37731180	C	T	0.25	0.25	0
Aradu.A08	37965372	C	T	0.9	0.214286	0.685714
Aradu.A08	38339830	G	A	0.666667	0.166667	0.5
Aradu.A08	38838094	G	A	0.636364	0.25	0.386364
Aradu.A08	40976639	T	C	0.928571	0.560976	0.367596
Aradu.A08	41215333	T	C	0.266667	0.041667	0.225
Aradu.A08	41303122	C	G	0.461538	0	0.461538
Aradu.A08	41337243	T	C	0.125	0.263158	-0.138158
Aradu.A08	41344819	C	T	0.555556	0.214286	0.34127
Aradu.A08	41709827	G	A	0.307692	0.444444	-0.136752
Aradu.A08	42811746	A	G	0.533333	0.375	0.158333
Aradu.A08	42861588	G	A	0.307692	0.375	-0.067308
Aradu.A08	42869522	G	C	0.285714	0.266667	0.019048
Aradu.A08	43055725	T	C	0.5	0.266667	0.233333
Aradu.A08	43118478	C	T	0.416667	0.48	-0.063333
Aradu.A08	43130385	T	C	0.5	0.307692	0.192308
Aradu.A08	43226422	C	T	0.25	0.045455	0.204545
Aradu.A08	43402904	A	G	0.555556	0.333333	0.222222
Aradu.A08	44554136	T	C	0.368421	0.454545	-0.086124
Aradu.A08	44787368	A	G	0.571429	0.285714	0.285714
Aradu.A08	45046036	C	T	0.333333	0.466667	-0.133333
Aradu.A08	45077680	C	T	0.066667	0.296296	-0.22963
Aradu.A08	45092317	G	A	0.888889	0.72973	0.159159
Aradu.A08	45206510	C	T	0.666667	0.6	0.066667
Aradu.A08	45238181	A	G	0.363636	0.571429	-0.207792
Aradu.A08	45426434	T	C	0.571429	0.526316	0.045113
Aradu.A08	45623203	G	A	0.52	0.684211	-0.164211
Aradu.A08	45653779	G	A	0.466667	0.416667	0.05
Aradu.A08	45901881	G	A	0.277778	0.172414	0.105364
Aradu.A08	46009855	G	A	0.571429	0.352941	0.218487
Aradu.A08	46058787	T	C	0.625	0.411765	0.213235
Aradu.A08	46062014	A	C	0.466667	0.705882	-0.239216
Aradu.A08	46066703	G	T	0.571429	0.6875	-0.116071
Aradu.A08	46400088	C	T	0.636364	0.538462	0.097902
Aradu.A08	46914925	A	C	0.333333	0.842105	-0.508772
Aradu.A08	46943695	T	C	0.363636	0.642857	-0.279221
Aradu.A08	47160691	G	A	0.25	0.5	-0.25
Aradu.A08	47205574	C	G	0.25	0.333333	-0.083333
Aradu.A08	47333524	G	A	0	0.391304	-0.391304
Aradu.A08	47677402	G	T	0.444444	0.466667	-0.022222
Aradu.A08	47757735	T	A	0.583333	0.75	-0.166667
Aradu.A08	47784223	T	A	0.5	0.631579	-0.131579
Aradu.A08	47868112	C	T	0.6	0.444444	0.155556
Aradu.A08	47872193	A	G	0.9	0.266667	0.633333
Aradu.A08	47938734	T	C	0.708333	0.678571	0.029762
Aradu.A08	47948672	G	A	0.533333	0.6	-0.066667
Aradu.A08	48020478	A	C	0.6875	0.75	-0.0625
Aradu.A08	48353087	G	A	0.636364	0.529412	0.106952
Aradu.A08	48356601	A	G	0.647059	0.684211	-0.037152
Aradu.A08	48393254	C	T	0.315789	0.6	-0.284211
Aradu.A08	48525070	A	G	0.75	0.722222	0.027778
Aradu.A08	48593458	T	C	0.454545	0.473684	-0.019139
Aradu.A08	48934058	G	A	0.833333	0.631579	0.201754
Aradu.A08	48939512	G	T	0.785714	0.5	0.285714
Aradu.A08	48982583	T	G	0.25	0.346154	-0.096154
Aradu.A08	49007937	C	T	0.421053	0.466667	-0.045614
Aradu.A08	49095915	G	A	0.5	0.4	0.1
Aradu.A08	49177813	C	G	0.571429	0.428571	0.142857
Aradu.A08	49261803	T	C	0.9	0.25	0.65
Aradu.A08	49357194	G	A	0.538462	0.761905	-0.223443
Aradu.A08	49375036	C	T	0.666667	0.666667	0
Aradu.A09	385710	T	C	0.7	0.631579	0.068421
Aradu.A09	2096437	T	C	0.222222	0.181818	0.040404
Aradu.A09	5042662	T	C	0.133333	0.5	-0.366667
Aradu.A09	6312286	G	A	0.5	0.636364	-0.136364
Aradu.A09	8105406	A	C	0.285714	0.25	0.035714
Aradu.A09	8376725	C	T	0.714286	0.65	0.064286
Aradu.A09	11402316	T	C	0.583333	0.384615	0.198718
Aradu.A09	11887239	A	C	0	0	0
Aradu.A09	11977359	A	G	0.6	0.733333	-0.133333
Aradu.A09	12516949	G	A	0.6	0.619048	-0.019048
Aradu.A09	19750695	C	A	0.166667	0.318182	-0.151515
Aradu.A09	22174000	G	A	0.545455	0.25	0.295455
Aradu.A09	31847352	A	G	0.833333	0.631579	0.201754
Aradu.A09	35968310	C	T	0.166667	0.294118	-0.127451
Aradu.A09	36488878	G	A	0.25	0.368421	-0.118421
Aradu.A09	36569517	T	C	0.5625	0.5	0.0625
Aradu.A09	36804406	T	C	0.611111	0.863636	-0.252525
Aradu.A09	42877545	A	C	0.384615	0.375	0.009615
Aradu.A09	42968783	C	T	0.583333	0.857143	-0.27381
Aradu.A09	49923658	T	G	0.5	0.666667	-0.166667
Aradu.A09	50629597	T	C	0.625	0.580645	0.044355
Aradu.A09	54670653	G	T	0.862069	0.764706	0.097363
Aradu.A09	55004322	C	T	0	0.153846	-0.153846
Aradu.A09	55230649	A	G	0.545455	0.45	0.095455
Aradu.A09	57359800	T	C	0.555556	0.625	-0.069444
Aradu.A09	60501206	G	T	0.428571	0.75	-0.321429
Aradu.A09	69571524	C	T	0.111111	0.266667	-0.155556
Aradu.A09	70387086	G	A	0.7	0.772727	-0.072727
Aradu.A09	78049324	C	T	0.4	0.352941	0.047059
Aradu.A09	81129790	A	G	0.583333	0.555556	0.027778
Aradu.A09	86499000	C	G	0.384615	0.545455	-0.160839
Aradu.A09	89078398	A	G	0.666667	0.555556	0.111111
Aradu.A09	89912608	C	T	0.4	0.705882	-0.305882
Aradu.A09	92585750	A	G	0.545455	0.588235	-0.042781
Aradu.A09	93888311	G	A	1	0.592593	0.407407
Aradu.A09	94088154	T	G	0	0.058824	-0.058824
Aradu.A09	94614899	G	A	0.217391	0.541667	-0.324275
Aradu.A09	97896201	A	C	0.555556	0.611111	-0.055556
Aradu.A09	100857826	C	G	0.947368	0.6875	0.259868
Aradu.A09	102627539	T	C	1	1	0
Aradu.A09	103203813	A	G	0.6	0.466667	0.133333
Aradu.A09	103770523	G	A	0.75	0.764706	-0.014706
Aradu.A09	104144294	A	G	0.6	0.5625	0.0375
Aradu.A09	104175094	C	A	0.636364	0.533333	0.10303
Aradu.A09	104343340	T	C	0.411765	0.4	0.011765
Aradu.A09	104384338	A	G	0.555556	0.666667	-0.111111
Aradu.A09	104436528	T	G	0.571429	0.7	-0.128571
Aradu.A09	104445849	G	A	0.615385	0.736842	-0.121457
Aradu.A09	104807453	T	C	0.555556	0.625	-0.069444
Aradu.A09	104845895	A	T	0.647059	0.4	0.247059
Aradu.A09	104851511	T	C	0.615385	1	-0.384615
Aradu.A09	104855969	A	C	0.75	0.727273	0.022727
Aradu.A09	105127223	C	T	0.588235	0.642857	-0.054622
Aradu.A09	105164468	A	G	0.5	0.764706	-0.264706
Aradu.A09	105359211	A	G	0.636364	0.833333	-0.19697
Aradu.A09	105486879	A	G	0.818182	0.793103	0.025078
Aradu.A09	106274660	C	T	0.4	0.653846	-0.253846
Aradu.A09	106450294	G	A	0.615385	0.857143	-0.241758
Aradu.A09	108055035	G	A	0.666667	0.266667	0.4
Aradu.A09	108099236	G	A	0.6	0.764706	-0.164706
Aradu.A09	108254682	T	C	0.636364	0.538462	0.097902
Aradu.A09	108260022	G	T	0.269231	0.3	-0.030769
Aradu.A09	108488490	C	T	0.714286	0.764706	-0.05042
Aradu.A09	108494369	C	T	0.333333	0.333333	0
Aradu.A09	108672547	G	A	1	0.5625	0.4375
Aradu.A09	108673895	A	G	0.666667	0.666667	0
Aradu.A09	108685242	C	T	0.714286	0.714286	0
Aradu.A09	109104272	A	C	0.636364	0.631579	0.004785
Aradu.A09	109207857	A	G	0.5	0.35	0.15
Aradu.A09	109290560	A	G	0.222222	0.291667	-0.069444
Aradu.A09	109348059	C	T	0.75	0.75	0
Aradu.A09	109348687	A	G	1	0.625	0.375
Aradu.A09	109521658	G	A	0.272727	0.272727	0
Aradu.A09	109793441	T	G	0.909091	0.722222	0.186869
Aradu.A09	109902037	C	T	0.470588	0.346154	0.124434
Aradu.A09	110230040	C	G	0.888889	0.555556	0.333333
Aradu.A09	110417680	C	T	0.4	0.533333	-0.133333
Aradu.A09	110510539	T	C	0.666667	0.357143	0.309524
Aradu.A09	110896290	A	G	0.6	0.769231	-0.169231
Aradu.A09	110967922	G	C	0.642857	0.5	0.142857
Aradu.A09	111241519	G	A	0.647059	0.285714	0.361345
Aradu.A09	111382148	C	G	0.833333	0.619048	0.214286
Aradu.A09	111781597	C	G	0.666667	0.714286	-0.047619
Aradu.A09	111953631	G	T	0.909091	0.692308	0.216783
Aradu.A09	112787173	T	C	0.615385	0.631579	-0.016194
Aradu.A09	114685635	G	A	0.625	0.583333	0.041667
Aradu.A09	114751303	T	C	0.428571	0.555556	-0.126984
Aradu.A09	114885825	A	T	0.461538	0.47619	-0.014652
Aradu.A09	114953372	A	T	0.7	0.777778	-0.077778
Aradu.A09	115019374	A	G	0.272727	0.714286	-0.441558
Aradu.A09	115143678	C	G	0.5	0.647059	-0.147059
Aradu.A09	115186916	C	T	0.444444	0.647059	-0.202614
Aradu.A09	115189638	T	A	0.3125	0.44	-0.1275
Aradu.A09	115214281	C	T	0.277778	0.448276	-0.170498
Aradu.A09	115429643	C	T	0.5	0.75	-0.25
Aradu.A09	115784659	T	C	0.636364	0.642857	-0.006494
Aradu.A09	115784663	T	G	0.6	0.615385	-0.015385
Aradu.A09	115837467	G	A	0.733333	0.588235	0.145098
Aradu.A09	115952582	C	T	0.4375	0.423077	0.014423
Aradu.A09	116073569	G	A	0.714286	0.619048	0.095238
Aradu.A09	116297849	T	C	0.833333	0.5625	0.270833
Aradu.A09	116308582	T	A	0.75	0.954545	-0.204545
Aradu.A09	116431352	C	A	0.666667	0.85	-0.183333
Aradu.A09	116655834	A	G	0.777778	0.833333	-0.055556
Aradu.A09	116676534	G	A	0.857143	0.5	0.357143
Aradu.A09	116853372	A	T	0.636364	0.533333	0.10303
Aradu.A09	116967256	C	G	0.625	0.466667	0.158333
Aradu.A09	116967949	T	C	0.7	0.631579	0.068421
Aradu.A09	117001524	A	G	0.5	0.73913	-0.23913
Aradu.A09	117003120	G	A	0.8	0.761905	0.038095
Aradu.A09	117076625	G	A	0.625	0.529412	0.095588
Aradu.A09	117145479	G	A	0.8	0.588235	0.211765
Aradu.A09	117176616	T	C	0.75	0.65	0.1
Aradu.A09	117177160	C	T	0.277778	0.307692	-0.029915
Aradu.A09	117183098	T	C	0.461538	0.466667	-0.005128
Aradu.A09	117226898	T	C	0.6	0.666667	-0.066667
Aradu.A09	117321081	T	C	0.666667	0.588235	0.078431
Aradu.A09	117492358	A	G	0.285714	0.357143	-0.071429
Aradu.A09	117562359	G	T	0.777778	0.470588	0.30719
Aradu.A09	117652714	C	A	0.777778	0.692308	0.08547
Aradu.A09	117664356	T	C	0.727273	0.307692	0.41958
Aradu.A09	117799464	G	T	0.454545	0.4	0.054545
Aradu.A09	117817618	T	C	0.9	0.928571	-0.028571
Aradu.A09	117951612	C	T	0.130435	0.172414	-0.041979
Aradu.A09	118183191	A	C	0.833333	1	-0.166667
Aradu.A09	118261933	C	T	1	1	0
Aradu.A10	1169453	A	T	0.526316	0.642857	-0.116541
Aradu.A10	1698464	A	C	0.785714	0.529412	0.256303
Aradu.A10	2017810	G	A	0.388889	0.583333	-0.194444
Aradu.A10	2156514	A	G	0.928571	0.6	0.328571
Aradu.A10	2208302	C	T	0.923077	0.538462	0.384615
Aradu.A10	2287620	A	C	1	0.263158	0.736842
Aradu.A10	2449674	A	G	0.277778	0.363636	-0.085859
Aradu.A10	2759297	C	T	0.666667	0.611111	0.055556
Aradu.A10	2786980	T	C	0.5	0.409091	0.090909
Aradu.A10	2795896	A	G	0.571429	0.4	0.171429
Aradu.A10	2854225	A	G	0.727273	0.4	0.327273
Aradu.A10	3187847	G	A	0.647059	0.470588	0.176471
Aradu.A10	3529454	A	G	0.875	0.5	0.375
Aradu.A10	3548543	T	G	0.733333	0.857143	-0.12381
Aradu.A10	3647222	C	A	0.666667	0.681818	-0.015152
Aradu.A10	3813532	T	A	0.416667	0.6	-0.183333
Aradu.A10	4376953	A	G	0.615385	0.6	0.015385
Aradu.A10	4703691	C	T	0.583333	0.6	-0.016667
Aradu.A10	4910751	C	A	0.666667	0.526316	0.140351
Aradu.A10	5302291	C	T	0.6	0.709677	-0.109677
Aradu.A10	5338836	T	C	0.6875	0.625	0.0625
Aradu.A10	5416300	A	G	0.333333	0.533333	-0.2
Aradu.A10	5421599	G	A	0.333333	0.75	-0.416667
Aradu.A10	5423675	G	C	0.555556	0.37037	0.185185
Aradu.A10	5598920	G	C	0.6	0.470588	0.129412
Aradu.A10	5661282	C	T	0.307692	0.470588	-0.162896
Aradu.A10	5686378	A	G	0.461538	0.692308	-0.230769
[truncated: 490 more rows]
