# Supplementary material for: Mapping Late Leaf Spot Resistance in Peanut (Arachis hypogaea) Using QTL-seq Reveals Markers for Marker-Assisted Selection
Source: Front Plant Sci. 2018 Feb 5;9:83. doi: 10.3389/fpls.2018.00083 (PMC5807350; doi:10.3389/fpls.2018.00083)
Supplement: Supplementary file 4 [file Data_Sheet_2.ZIP › 1801.A.Smooth.txt]

Chromosome	window start	window end	dSNP
Aradu.A01	0	2000000	0
Aradu.A01	1000000	3000000	0
Aradu.A01	2000000	4000000	0
Aradu.A01	2500000	4500000	0
Aradu.A01	3000000	5000000	0
Aradu.A01	4000000	6000000	0
Aradu.A01	5000000	7000000	0
Aradu.A01	5500000	7500000	0
Aradu.A01	6000000	8000000	0
Aradu.A01	6500000	8500000	0
Aradu.A01	7000000	9000000	0
Aradu.A01	7500000	9500000	0
Aradu.A01	8000000	10000000	0
Aradu.A01	8500000	10500000	0
Aradu.A01	9500000	11500000	0
Aradu.A01	10500000	12500000	0
Aradu.A01	11000000	13000000	0
Aradu.A01	11500000	13500000	0
Aradu.A01	12000000	14000000	0
Aradu.A01	12500000	14500000	0
Aradu.A01	13000000	15000000	0
Aradu.A01	13500000	15500000	0
Aradu.A01	14000000	16000000	0
Aradu.A01	14500000	16500000	0
Aradu.A01	15000000	17000000	0
Aradu.A01	15500000	17500000	0
Aradu.A01	16000000	18000000	0
Aradu.A01	16500000	18500000	0
Aradu.A01	17000000	19000000	0
Aradu.A01	17500000	19500000	0
Aradu.A01	18000000	20000000	0
Aradu.A01	18500000	20500000	0
Aradu.A01	19000000	21000000	0
Aradu.A01	19500000	21500000	0
Aradu.A01	20000000	22000000	0
Aradu.A01	20500000	22500000	0
Aradu.A01	21000000	23000000	0
Aradu.A01	21500000	23500000	0
Aradu.A01	22000000	24000000	0
Aradu.A01	22500000	24500000	0
Aradu.A01	23000000	25000000	0
Aradu.A01	23500000	25500000	0
Aradu.A01	24000000	26000000	0
Aradu.A01	24500000	26500000	0
Aradu.A01	25500000	27500000	0
Aradu.A01	26500000	28500000	0
Aradu.A01	27000000	29000000	0
Aradu.A01	27500000	29500000	0
Aradu.A01	28000000	30000000	0
Aradu.A01	28500000	30500000	0
Aradu.A01	29000000	31000000	0
Aradu.A01	29500000	31500000	0
Aradu.A01	30500000	32500000	0
Aradu.A01	31500000	33500000	0
Aradu.A01	32000000	34000000	0
Aradu.A01	32500000	34500000	0
Aradu.A01	33000000	35000000	0
Aradu.A01	33500000	35500000	0
Aradu.A01	34000000	36000000	0
Aradu.A01	34500000	36500000	0
Aradu.A01	35500000	37500000	0
Aradu.A01	36500000	38500000	0
Aradu.A01	37000000	39000000	0
Aradu.A01	37500000	39500000	0
Aradu.A01	38000000	40000000	0
Aradu.A01	38500000	40500000	0
Aradu.A01	39000000	41000000	0
Aradu.A01	39500000	41500000	0
Aradu.A01	40000000	42000000	0
Aradu.A01	40500000	42500000	0
Aradu.A01	41000000	43000000	0
Aradu.A01	41500000	43500000	0
Aradu.A01	42000000	44000000	0
Aradu.A01	42500000	44500000	0
Aradu.A01	43000000	45000000	0
Aradu.A01	43500000	45500000	0
Aradu.A01	44000000	46000000	0
Aradu.A01	44500000	46500000	0
Aradu.A01	45000000	47000000	0
Aradu.A01	45500000	47500000	0
Aradu.A01	46000000	48000000	0
Aradu.A01	46500000	48500000	0
Aradu.A01	47000000	49000000	0
Aradu.A01	48000000	50000000	0
Aradu.A01	48500000	50500000	-0.414745
Aradu.A01	49500000	51500000	0
Aradu.A01	50000000	52000000	0
Aradu.A01	50500000	52500000	0
Aradu.A01	51000000	53000000	0
Aradu.A01	51500000	53500000	0
Aradu.A01	52000000	54000000	0
Aradu.A01	52500000	54500000	0
Aradu.A01	53000000	55000000	0
Aradu.A01	53500000	55500000	0
Aradu.A01	54000000	56000000	0
Aradu.A01	54500000	56500000	0
Aradu.A01	55000000	57000000	0
Aradu.A01	55500000	57500000	0
Aradu.A01	56000000	58000000	0
Aradu.A01	56500000	58500000	0
Aradu.A01	57000000	59000000	0
Aradu.A01	57500000	59500000	0
Aradu.A01	58000000	60000000	0.015697
Aradu.A01	58500000	60500000	0.015697
Aradu.A01	59000000	61000000	0.015697
Aradu.A01	59500000	61500000	-0.036126
Aradu.A01	60000000	62000000	0
Aradu.A01	60500000	62500000	0
Aradu.A01	61000000	63000000	0
Aradu.A01	61500000	63500000	0
Aradu.A01	62000000	64000000	0
Aradu.A01	62500000	64500000	0
Aradu.A01	63000000	65000000	0
Aradu.A01	63500000	65500000	0
Aradu.A01	64000000	66000000	0
Aradu.A01	64500000	66500000	0
Aradu.A01	65000000	67000000	0
Aradu.A01	65500000	67500000	0
Aradu.A01	66000000	68000000	0
Aradu.A01	66500000	68500000	0
Aradu.A01	67000000	69000000	0
Aradu.A01	67500000	69500000	0
Aradu.A01	68000000	70000000	0
Aradu.A01	68500000	70500000	0.009191
Aradu.A01	69000000	71000000	0.009191
Aradu.A01	69500000	71500000	0.009191
Aradu.A01	70500000	72500000	0
Aradu.A01	71000000	73000000	0
Aradu.A01	71500000	73500000	0
Aradu.A01	72000000	74000000	0
Aradu.A01	72500000	74500000	0
Aradu.A01	73000000	75000000	0
Aradu.A01	73500000	75500000	0
Aradu.A01	74000000	76000000	0
Aradu.A01	74500000	76500000	0
Aradu.A01	75000000	77000000	0
Aradu.A01	75500000	77500000	0
Aradu.A01	76000000	78000000	0.218397
Aradu.A01	76500000	78500000	0.218397
Aradu.A01	77000000	79000000	0.13486
Aradu.A01	77500000	79500000	0.13486
Aradu.A01	78000000	80000000	0
Aradu.A01	78500000	80500000	0
Aradu.A01	79000000	81000000	0
Aradu.A01	79500000	81500000	0
Aradu.A01	80000000	82000000	0
Aradu.A01	80500000	82500000	0
Aradu.A01	81500000	83500000	0
Aradu.A01	82500000	84500000	0
Aradu.A01	83000000	85000000	0
Aradu.A01	83500000	85500000	0
Aradu.A01	84500000	86500000	0
Aradu.A01	85500000	87500000	0
Aradu.A01	86000000	88000000	0
Aradu.A01	86500000	88500000	0
Aradu.A01	87000000	89000000	0
Aradu.A01	87500000	89500000	0
Aradu.A01	88000000	90000000	0
Aradu.A01	88500000	90500000	0
Aradu.A01	89000000	91000000	0
Aradu.A01	89500000	91500000	0
Aradu.A01	90000000	92000000	0
Aradu.A01	90500000	92500000	0
Aradu.A01	91000000	93000000	0
Aradu.A01	91500000	93500000	0
Aradu.A01	92000000	94000000	0
Aradu.A01	92500000	94500000	0
Aradu.A01	93000000	95000000	0
Aradu.A01	93500000	95500000	-0.225295
Aradu.A01	94000000	96000000	-0.219511
Aradu.A01	94500000	96500000	-0.196309
Aradu.A01	95000000	97000000	-0.20616
Aradu.A01	95500000	97500000	-0.228075
Aradu.A01	96000000	98000000	-0.240506
Aradu.A01	96500000	98500000	-0.263695
Aradu.A01	97000000	99000000	-0.256633
Aradu.A01	97500000	99500000	-0.207863
Aradu.A01	98000000	100000000	0
Aradu.A01	98500000	100500000	0
Aradu.A01	99000000	101000000	-0.12649
Aradu.A01	99500000	101500000	-0.127413
Aradu.A01	100000000	102000000	-0.083494
Aradu.A01	100500000	102500000	-0.075599
Aradu.A01	101000000	103000000	0.047439
Aradu.A01	101500000	103500000	0.232811
Aradu.A01	102000000	104000000	0.197946
Aradu.A01	102500000	104500000	0.205994
Aradu.A01	103000000	105000000	0.251062
Aradu.A01	103500000	105500000	0.238857
Aradu.A01	104000000	106000000	0.27893
Aradu.A01	104500000	106500000	0.315072
Aradu.A01	105000000	107000000	0.256998
Aradu.A02	0	2000000	0
Aradu.A02	500000	2500000	0
Aradu.A02	1000000	3000000	0
Aradu.A02	1500000	3500000	0
Aradu.A02	2000000	4000000	0
Aradu.A02	2500000	4500000	0
Aradu.A02	3000000	5000000	0
Aradu.A02	3500000	5500000	0
Aradu.A02	4000000	6000000	0
Aradu.A02	4500000	6500000	0
Aradu.A02	5000000	7000000	0
Aradu.A02	5500000	7500000	0
Aradu.A02	6000000	8000000	0
Aradu.A02	6500000	8500000	0
Aradu.A02	7000000	9000000	0
Aradu.A02	7500000	9500000	0
Aradu.A02	8000000	10000000	0
Aradu.A02	8500000	10500000	0
Aradu.A02	9000000	11000000	0
Aradu.A02	9500000	11500000	0
Aradu.A02	10000000	12000000	0.075465
Aradu.A02	10500000	12500000	0.075465
Aradu.A02	11000000	13000000	0.075465
Aradu.A02	11500000	13500000	0.075465
Aradu.A02	12000000	14000000	0
Aradu.A02	12500000	14500000	0
Aradu.A02	13000000	15000000	0
Aradu.A02	13500000	15500000	0
Aradu.A02	14000000	16000000	0
Aradu.A02	14500000	16500000	0
Aradu.A02	15000000	17000000	0
Aradu.A02	15500000	17500000	0
Aradu.A02	16000000	18000000	0
Aradu.A02	17000000	19000000	0
Aradu.A02	17500000	19500000	-0.062478
Aradu.A02	18000000	20000000	-0.062478
Aradu.A02	19000000	21000000	0
Aradu.A02	19500000	21500000	0
Aradu.A02	20000000	22000000	0
Aradu.A02	20500000	22500000	0
Aradu.A02	21500000	23500000	0
Aradu.A02	22000000	24000000	0
Aradu.A02	22500000	24500000	0
Aradu.A02	23000000	25000000	0
Aradu.A02	23500000	25500000	0
Aradu.A02	24000000	26000000	0
Aradu.A02	24500000	26500000	0
Aradu.A02	25000000	27000000	0
Aradu.A02	25500000	27500000	-0.160236
Aradu.A02	26000000	28000000	-0.160236
Aradu.A02	26500000	28500000	-0.160236
Aradu.A02	27500000	29500000	0
Aradu.A02	28000000	30000000	0
Aradu.A02	28500000	30500000	0
Aradu.A02	29000000	31000000	0
Aradu.A02	29500000	31500000	0
Aradu.A02	30000000	32000000	0
Aradu.A02	30500000	32500000	0
Aradu.A02	31000000	33000000	0
Aradu.A02	31500000	33500000	0
Aradu.A02	32000000	34000000	0
Aradu.A02	33000000	35000000	0
Aradu.A02	33500000	35500000	-0.065289
Aradu.A02	34000000	36000000	-0.065289
Aradu.A02	34500000	36500000	0
Aradu.A02	35000000	37000000	0
Aradu.A02	35500000	37500000	0
Aradu.A02	36000000	38000000	0
Aradu.A02	36500000	38500000	0
Aradu.A02	37500000	39500000	0
Aradu.A02	38500000	40500000	0
Aradu.A02	39000000	41000000	0
Aradu.A02	40000000	42000000	0
Aradu.A02	41000000	43000000	0
Aradu.A02	41500000	43500000	0
Aradu.A02	42000000	44000000	0
Aradu.A02	42500000	44500000	0
Aradu.A02	43000000	45000000	0
Aradu.A02	43500000	45500000	0
Aradu.A02	44000000	46000000	0
Aradu.A02	44500000	46500000	0
Aradu.A02	45000000	47000000	0
Aradu.A02	45500000	47500000	0
Aradu.A02	46000000	48000000	0
Aradu.A02	46500000	48500000	0
Aradu.A02	47000000	49000000	0
Aradu.A02	47500000	49500000	0
Aradu.A02	48000000	50000000	0
Aradu.A02	48500000	50500000	0
Aradu.A02	49000000	51000000	0
Aradu.A02	49500000	51500000	0
Aradu.A02	50000000	52000000	0
Aradu.A02	50500000	52500000	0
Aradu.A02	51000000	53000000	0
Aradu.A02	51500000	53500000	0
Aradu.A02	52000000	54000000	0
Aradu.A02	52500000	54500000	0
Aradu.A02	53000000	55000000	0
Aradu.A02	53500000	55500000	0
Aradu.A02	54000000	56000000	0
Aradu.A02	54500000	56500000	0
Aradu.A02	55000000	57000000	0
Aradu.A02	55500000	57500000	0
Aradu.A02	56000000	58000000	0
Aradu.A02	56500000	58500000	0
Aradu.A02	57000000	59000000	0
Aradu.A02	57500000	59500000	0
Aradu.A02	58500000	60500000	0
Aradu.A02	59000000	61000000	-0.104916
Aradu.A02	59500000	61500000	-0.172158
Aradu.A02	60000000	62000000	-0.161097
Aradu.A02	60500000	62500000	-0.208979
Aradu.A02	61000000	63000000	-0.300181
Aradu.A02	61500000	63500000	-0.115846
Aradu.A02	62000000	64000000	0
Aradu.A02	62500000	64500000	0
Aradu.A02	63000000	65000000	0.060715
Aradu.A02	63500000	65500000	0.132592
Aradu.A02	64000000	66000000	0.132592
Aradu.A02	64500000	66500000	0.125777
Aradu.A02	65500000	67500000	0
Aradu.A02	66000000	68000000	0
Aradu.A02	66500000	68500000	0
Aradu.A02	67000000	69000000	0
Aradu.A02	67500000	69500000	0
Aradu.A02	68000000	70000000	0
Aradu.A02	69000000	71000000	0
Aradu.A02	69500000	71500000	0.331188
Aradu.A02	70500000	72500000	0
Aradu.A02	71000000	73000000	0
Aradu.A02	71500000	73500000	0
Aradu.A02	72000000	74000000	0
Aradu.A02	72500000	74500000	0
Aradu.A02	73000000	75000000	0.329271
Aradu.A02	73500000	75500000	0.329271
Aradu.A02	74000000	76000000	0.335841
Aradu.A02	74500000	76500000	0.312615
Aradu.A02	75000000	77000000	0.253021
Aradu.A02	75500000	77500000	0.221468
Aradu.A02	76000000	78000000	0.21362
Aradu.A02	76500000	78500000	0.214649
Aradu.A02	77000000	79000000	0.189257
Aradu.A02	77500000	79500000	0.218134
Aradu.A02	78000000	80000000	0.320118
Aradu.A02	78500000	80500000	0.332877
Aradu.A02	79000000	81000000	0.279711
Aradu.A02	79500000	81500000	0.323154
Aradu.A02	80000000	82000000	0.286911
Aradu.A02	80500000	82500000	0.281351
Aradu.A02	81000000	83000000	0.256138
Aradu.A02	81500000	83500000	0.235269
Aradu.A02	82000000	84000000	0
Aradu.A02	82500000	84500000	0
Aradu.A02	83000000	85000000	0
Aradu.A02	83500000	85500000	0
Aradu.A02	84000000	86000000	0
Aradu.A02	84500000	86500000	0
Aradu.A02	85000000	87000000	0
Aradu.A02	85500000	87500000	0
Aradu.A02	86000000	88000000	0
Aradu.A02	86500000	88500000	0
Aradu.A02	87000000	89000000	0.251962
Aradu.A02	87500000	89500000	0.213613
Aradu.A02	88000000	90000000	0.213613
Aradu.A02	88500000	90500000	0.163323
Aradu.A02	89000000	91000000	0.131473
Aradu.A02	89500000	91500000	0.13263
Aradu.A02	90000000	92000000	0.13263
Aradu.A02	90500000	92500000	0.13263
Aradu.A02	91000000	93000000	0.339321
Aradu.A02	91500000	93500000	0
Aradu.A02	92000000	94000000	0.065805
Aradu.A03	0	2000000	0.074878
Aradu.A03	500000	2500000	0.118367
Aradu.A03	1000000	3000000	0.24145
Aradu.A03	1500000	3500000	0.259891
Aradu.A03	2000000	4000000	0.293088
Aradu.A03	2500000	4500000	0.241321
Aradu.A03	3000000	5000000	0.165287
Aradu.A03	3500000	5500000	0.110993
Aradu.A03	4000000	6000000	0.035466
Aradu.A03	4500000	6500000	-0.109861
Aradu.A03	5000000	7000000	-0.184144
Aradu.A03	5500000	7500000	-0.181396
Aradu.A03	6000000	8000000	-0.137508
Aradu.A03	6500000	8500000	-0.156168
Aradu.A03	7000000	9000000	-0.146638
Aradu.A03	7500000	9500000	-0.152414
Aradu.A03	8000000	10000000	-0.189661
Aradu.A03	8500000	10500000	-0.140159
Aradu.A03	9000000	11000000	-0.114302
Aradu.A03	9500000	11500000	-0.114302
Aradu.A03	10000000	12000000	-0.006387
Aradu.A03	10500000	12500000	-0.030033
Aradu.A03	11000000	13000000	-0.148552
Aradu.A03	11500000	13500000	-0.120421
Aradu.A03	12000000	14000000	-0.11344
Aradu.A03	12500000	14500000	-0.099634
Aradu.A03	13000000	15000000	-0.072037
Aradu.A03	13500000	15500000	-0.093377
Aradu.A03	14000000	16000000	-0.144388
Aradu.A03	14500000	16500000	-0.175896
Aradu.A03	15000000	17000000	-0.22839
Aradu.A03	15500000	17500000	-0.234042
Aradu.A03	16000000	18000000	-0.208924
Aradu.A03	16500000	18500000	-0.234749
Aradu.A03	17000000	19000000	-0.205917
Aradu.A03	17500000	19500000	-0.168334
Aradu.A03	18000000	20000000	-0.206296
Aradu.A03	18500000	20500000	-0.200857
Aradu.A03	19000000	21000000	-0.194558
Aradu.A03	19500000	21500000	-0.225614
Aradu.A03	20000000	22000000	-0.213337
Aradu.A03	20500000	22500000	-0.19351
Aradu.A03	21000000	23000000	-0.288615
Aradu.A03	21500000	23500000	-0.289739
Aradu.A03	22000000	24000000	-0.324764
Aradu.A03	22500000	24500000	-0.316198
Aradu.A03	23000000	25000000	-0.34277
Aradu.A03	23500000	25500000	-0.315979
Aradu.A03	24000000	26000000	-0.308372
Aradu.A03	24500000	26500000	-0.288821
Aradu.A03	25000000	27000000	-0.267854
Aradu.A03	25500000	27500000	-0.298912
Aradu.A03	26000000	28000000	-0.226879
Aradu.A03	26500000	28500000	-0.285849
Aradu.A03	27000000	29000000	-0.281513
Aradu.A03	27500000	29500000	-0.312694
Aradu.A03	28000000	30000000	-0.321394
Aradu.A03	28500000	30500000	-0.398165
Aradu.A03	29000000	31000000	-0.294622
Aradu.A03	29500000	31500000	-0.184204
Aradu.A03	30000000	32000000	-0.235212
Aradu.A03	30500000	32500000	-0.229822
Aradu.A03	31500000	33500000	0
Aradu.A03	32000000	34000000	0
Aradu.A03	32500000	34500000	0
Aradu.A03	33000000	35000000	0
Aradu.A03	33500000	35500000	0
Aradu.A03	34000000	36000000	0
Aradu.A03	34500000	36500000	0
Aradu.A03	35500000	37500000	0
Aradu.A03	36000000	38000000	0
Aradu.A03	36500000	38500000	0
Aradu.A03	37000000	39000000	0
Aradu.A03	37500000	39500000	0
Aradu.A03	38000000	40000000	0
Aradu.A03	38500000	40500000	0
Aradu.A03	39000000	41000000	0
Aradu.A03	39500000	41500000	0
Aradu.A03	40000000	42000000	0
Aradu.A03	40500000	42500000	0
Aradu.A03	41000000	43000000	0
Aradu.A03	41500000	43500000	0
Aradu.A03	42000000	44000000	0
Aradu.A03	42500000	44500000	0
Aradu.A03	43000000	45000000	0
Aradu.A03	43500000	45500000	0
Aradu.A03	44000000	46000000	0
Aradu.A03	44500000	46500000	0
Aradu.A03	45000000	47000000	0
Aradu.A03	45500000	47500000	0
Aradu.A03	46000000	48000000	0
Aradu.A03	46500000	48500000	0
Aradu.A03	47500000	49500000	0
Aradu.A03	48500000	50500000	0
Aradu.A03	49000000	51000000	0
Aradu.A03	49500000	51500000	0
Aradu.A03	50000000	52000000	0
Aradu.A03	50500000	52500000	0
Aradu.A03	51000000	53000000	0
Aradu.A03	51500000	53500000	0
Aradu.A03	52000000	54000000	0
Aradu.A03	52500000	54500000	0
Aradu.A03	53000000	55000000	0
Aradu.A03	53500000	55500000	0
Aradu.A03	54000000	56000000	0
Aradu.A03	54500000	56500000	0
Aradu.A03	55500000	57500000	0
Aradu.A03	56000000	58000000	0
Aradu.A03	57000000	59000000	0
Aradu.A03	58000000	60000000	0
Aradu.A03	58500000	60500000	0
Aradu.A03	59000000	61000000	0
Aradu.A03	59500000	61500000	0
Aradu.A03	60000000	62000000	0
Aradu.A03	60500000	62500000	0
Aradu.A03	61000000	63000000	0
Aradu.A03	61500000	63500000	0
Aradu.A03	62000000	64000000	0
Aradu.A03	62500000	64500000	0
Aradu.A03	63000000	65000000	0
Aradu.A03	63500000	65500000	0
Aradu.A03	64000000	66000000	0
Aradu.A03	64500000	66500000	0
Aradu.A03	65000000	67000000	0
Aradu.A03	65500000	67500000	0
Aradu.A03	66000000	68000000	0
Aradu.A03	66500000	68500000	0
Aradu.A03	67000000	69000000	0
Aradu.A03	67500000	69500000	0
Aradu.A03	68000000	70000000	0
Aradu.A03	68500000	70500000	0
Aradu.A03	69000000	71000000	0
Aradu.A03	69500000	71500000	0
Aradu.A03	70000000	72000000	0
Aradu.A03	70500000	72500000	0
Aradu.A03	71000000	73000000	0
Aradu.A03	71500000	73500000	0
Aradu.A03	72000000	74000000	0
Aradu.A03	72500000	74500000	0
Aradu.A03	73000000	75000000	0
Aradu.A03	74000000	76000000	0
Aradu.A03	75000000	77000000	0
Aradu.A03	75500000	77500000	0
Aradu.A03	76000000	78000000	0
Aradu.A03	76500000	78500000	0
Aradu.A03	77000000	79000000	0
Aradu.A03	77500000	79500000	0
Aradu.A03	78000000	80000000	0
Aradu.A03	78500000	80500000	0
Aradu.A03	79000000	81000000	0
Aradu.A03	80000000	82000000	0
Aradu.A03	81000000	83000000	0
Aradu.A03	81500000	83500000	0
Aradu.A03	82000000	84000000	0.158726
Aradu.A03	83000000	85000000	0
Aradu.A03	84000000	86000000	0
Aradu.A03	84500000	86500000	0
Aradu.A03	85000000	87000000	0
Aradu.A03	85500000	87500000	0
Aradu.A03	86000000	88000000	0
Aradu.A03	86500000	88500000	0
Aradu.A03	87000000	89000000	0
Aradu.A03	87500000	89500000	0
Aradu.A03	88000000	90000000	0
Aradu.A03	88500000	90500000	0
Aradu.A03	89000000	91000000	0
Aradu.A03	89500000	91500000	0
Aradu.A03	90000000	92000000	0
Aradu.A03	90500000	92500000	0
Aradu.A03	91000000	93000000	0
Aradu.A03	91500000	93500000	0
Aradu.A03	92000000	94000000	0
Aradu.A03	92500000	94500000	0
Aradu.A03	93000000	95000000	0
Aradu.A03	93500000	95500000	0
Aradu.A03	94000000	96000000	0
Aradu.A03	94500000	96500000	0
Aradu.A03	95000000	97000000	0
Aradu.A03	95500000	97500000	0
Aradu.A03	96000000	98000000	0
Aradu.A03	96500000	98500000	0
Aradu.A03	97000000	99000000	0
Aradu.A03	97500000	99500000	0
Aradu.A03	98000000	100000000	0
Aradu.A03	98500000	100500000	0
Aradu.A03	99000000	101000000	0
Aradu.A03	99500000	101500000	0
Aradu.A03	100000000	102000000	0
Aradu.A03	101000000	103000000	0
Aradu.A03	102000000	104000000	0
Aradu.A03	102500000	104500000	0
Aradu.A03	103000000	105000000	0
Aradu.A03	103500000	105500000	0
Aradu.A03	104000000	106000000	0
Aradu.A03	104500000	106500000	0
Aradu.A03	105000000	107000000	0
Aradu.A03	105500000	107500000	0
Aradu.A03	106000000	108000000	0
Aradu.A03	106500000	108500000	0
Aradu.A03	107000000	109000000	0
Aradu.A03	107500000	109500000	0
Aradu.A03	108000000	110000000	0
Aradu.A03	108500000	110500000	-0.248168
Aradu.A03	109000000	111000000	-0.248168
Aradu.A03	109500000	111500000	-0.462683
Aradu.A03	110000000	112000000	-0.462683
Aradu.A03	110500000	112500000	0
Aradu.A03	111000000	113000000	0
Aradu.A03	111500000	113500000	0
Aradu.A03	112000000	114000000	0
Aradu.A03	113000000	115000000	0
Aradu.A03	113500000	115500000	-0.200468
Aradu.A03	114000000	116000000	-0.200468
Aradu.A03	114500000	116500000	-0.201947
Aradu.A03	115000000	117000000	-0.155542
Aradu.A03	115500000	117500000	0
Aradu.A03	116000000	118000000	0
Aradu.A03	116500000	118500000	0
Aradu.A03	117000000	119000000	0
Aradu.A03	117500000	119500000	-0.143967
Aradu.A03	118000000	120000000	-0.443702
Aradu.A03	118500000	120500000	-0.295196
Aradu.A03	119000000	121000000	-0.307527
Aradu.A03	119500000	121500000	-0.218733
Aradu.A03	120000000	122000000	-0.209158
Aradu.A03	120500000	122500000	-0.232362
Aradu.A03	121000000	123000000	-0.185559
Aradu.A03	121500000	123500000	-0.110201
Aradu.A03	122000000	124000000	-0.080394
Aradu.A03	122500000	124500000	-0.040513
Aradu.A03	123000000	125000000	0.049359
Aradu.A03	123500000	125500000	0.019978
Aradu.A03	124000000	126000000	-0.139211
Aradu.A03	124500000	126500000	-0.162878
Aradu.A03	125000000	127000000	-0.151064
Aradu.A03	125500000	127500000	-0.197743
Aradu.A03	126000000	128000000	-0.18331
Aradu.A03	126500000	128500000	-0.162891
Aradu.A03	127000000	129000000	-0.318165
Aradu.A03	127500000	129500000	0
Aradu.A03	128000000	130000000	0
Aradu.A03	128500000	130500000	0.007327
Aradu.A03	129000000	131000000	0.060948
Aradu.A03	129500000	131500000	0.068369
Aradu.A03	130000000	132000000	0.116874
Aradu.A03	130500000	132500000	0.129549
Aradu.A03	131000000	133000000	0.169674
Aradu.A03	131500000	133500000	0.255391
Aradu.A03	132000000	134000000	0.285343
Aradu.A03	132500000	134500000	0.357459
Aradu.A03	133000000	135000000	0.464994
Aradu.A04	0	2000000	-0.020382
Aradu.A04	500000	2500000	-0.094973
Aradu.A04	1000000	3000000	-0.039152
Aradu.A04	1500000	3500000	-0.042835
Aradu.A04	2000000	4000000	-0.075239
Aradu.A04	3500000	5500000	0
Aradu.A04	4000000	6000000	0.042713
Aradu.A04	4500000	6500000	0.042713
Aradu.A04	5000000	7000000	0
Aradu.A04	5500000	7500000	0
Aradu.A04	6000000	8000000	0
Aradu.A04	6500000	8500000	0
Aradu.A04	7000000	9000000	0
Aradu.A04	8000000	10000000	0
Aradu.A04	8500000	10500000	0
Aradu.A04	9500000	11500000	0
Aradu.A04	10000000	12000000	0
Aradu.A04	11000000	13000000	0
Aradu.A04	11500000	13500000	0
Aradu.A04	12000000	14000000	0
Aradu.A04	12500000	14500000	0
Aradu.A04	13000000	15000000	0
Aradu.A04	13500000	15500000	0
Aradu.A04	14000000	16000000	0
Aradu.A04	14500000	16500000	0
Aradu.A04	15000000	17000000	0
Aradu.A04	15500000	17500000	0
Aradu.A04	16000000	18000000	0
Aradu.A04	16500000	18500000	0
Aradu.A04	17000000	19000000	0
Aradu.A04	17500000	19500000	0
Aradu.A04	18000000	20000000	0.001207
Aradu.A04	18500000	20500000	0.005965
Aradu.A04	19000000	21000000	0.056886
Aradu.A04	19500000	21500000	0.056886
Aradu.A04	20000000	22000000	0.005357
Aradu.A04	20500000	22500000	-0.053388
Aradu.A04	21500000	23500000	0
Aradu.A04	22000000	24000000	0
Aradu.A04	22500000	24500000	0
Aradu.A04	23500000	25500000	0
Aradu.A04	24500000	26500000	0
Aradu.A04	25000000	27000000	0
Aradu.A04	25500000	27500000	0
Aradu.A04	26000000	28000000	0
Aradu.A04	26500000	28500000	0
Aradu.A04	27000000	29000000	0
Aradu.A04	27500000	29500000	0
Aradu.A04	28000000	30000000	0
Aradu.A04	28500000	30500000	0
Aradu.A04	29000000	31000000	0
Aradu.A04	29500000	31500000	0
Aradu.A04	30000000	32000000	0
Aradu.A04	30500000	32500000	0
Aradu.A04	31500000	33500000	0
Aradu.A04	32500000	34500000	0
Aradu.A04	33000000	35000000	0
Aradu.A04	33500000	35500000	0
Aradu.A04	34000000	36000000	0
Aradu.A04	34500000	36500000	0
Aradu.A04	35000000	37000000	-0.068056
Aradu.A04	35500000	37500000	-0.068056
Aradu.A04	36500000	38500000	0
Aradu.A04	37000000	39000000	0
Aradu.A04	37500000	39500000	0
Aradu.A04	38000000	40000000	0
Aradu.A04	38500000	40500000	0
Aradu.A04	39000000	41000000	0
Aradu.A04	40000000	42000000	0
Aradu.A04	40500000	42500000	0.020784
Aradu.A04	41500000	43500000	0
Aradu.A04	42000000	44000000	0.127385
Aradu.A04	43000000	45000000	0
Aradu.A04	44000000	46000000	0
Aradu.A04	44500000	46500000	0
Aradu.A04	45000000	47000000	0
Aradu.A04	45500000	47500000	0
Aradu.A04	46000000	48000000	0
Aradu.A04	46500000	48500000	0
Aradu.A04	47000000	49000000	0
Aradu.A04	47500000	49500000	0
Aradu.A04	48000000	50000000	0
Aradu.A04	48500000	50500000	0
Aradu.A04	49000000	51000000	0
Aradu.A04	49500000	51500000	0
Aradu.A04	50000000	52000000	0
Aradu.A04	50500000	52500000	0
Aradu.A04	51000000	53000000	0
Aradu.A04	51500000	53500000	-0.177356
Aradu.A04	52000000	54000000	-0.177356
Aradu.A04	52500000	54500000	-0.079782
Aradu.A04	53000000	55000000	-0.079782
Aradu.A04	53500000	55500000	0
Aradu.A04	54000000	56000000	0
Aradu.A04	54500000	56500000	0
Aradu.A04	55500000	57500000	0
Aradu.A04	56500000	58500000	0
Aradu.A04	57000000	59000000	0
Aradu.A04	57500000	59500000	0
Aradu.A04	58000000	60000000	0
Aradu.A04	58500000	60500000	0
Aradu.A04	59000000	61000000	0
Aradu.A04	59500000	61500000	0
Aradu.A04	60000000	62000000	0
Aradu.A04	60500000	62500000	0
Aradu.A04	61000000	63000000	0
Aradu.A04	62000000	64000000	0
Aradu.A04	62500000	64500000	0
Aradu.A04	63500000	65500000	0
Aradu.A04	64000000	66000000	0
Aradu.A04	64500000	66500000	0
Aradu.A04	65000000	67000000	0
Aradu.A04	65500000	67500000	0
Aradu.A04	66000000	68000000	0
Aradu.A04	66500000	68500000	0
Aradu.A04	67000000	69000000	0
Aradu.A04	67500000	69500000	0
Aradu.A04	68000000	70000000	0
Aradu.A04	68500000	70500000	0
Aradu.A04	69000000	71000000	0
Aradu.A04	69500000	71500000	0
Aradu.A04	70000000	72000000	0
Aradu.A04	70500000	72500000	0
Aradu.A04	71000000	73000000	0
Aradu.A04	71500000	73500000	0
Aradu.A04	72500000	74500000	0
Aradu.A04	73000000	75000000	-0.115012
Aradu.A04	73500000	75500000	-0.115012
Aradu.A04	74000000	76000000	0.069711
Aradu.A04	75000000	77000000	0
Aradu.A04	75500000	77500000	-0.021329
Aradu.A04	76000000	78000000	0
Aradu.A04	76500000	78500000	0
Aradu.A04	77000000	79000000	0
Aradu.A04	77500000	79500000	0
Aradu.A04	78000000	80000000	0
Aradu.A04	78500000	80500000	0
Aradu.A04	79000000	81000000	0
Aradu.A04	79500000	81500000	0
Aradu.A04	80000000	82000000	0
Aradu.A04	80500000	82500000	0
Aradu.A04	81500000	83500000	0
Aradu.A04	82500000	84500000	0
Aradu.A04	83000000	85000000	0
Aradu.A04	83500000	85500000	0
Aradu.A04	84000000	86000000	0
Aradu.A04	84500000	86500000	0
Aradu.A04	85000000	87000000	0
Aradu.A04	85500000	87500000	0
Aradu.A04	86000000	88000000	0
Aradu.A04	86500000	88500000	0
Aradu.A04	87000000	89000000	0
Aradu.A04	87500000	89500000	0
Aradu.A04	88000000	90000000	0
Aradu.A04	88500000	90500000	0
Aradu.A04	89000000	91000000	0
Aradu.A04	89500000	91500000	0
Aradu.A04	90000000	92000000	0
Aradu.A04	90500000	92500000	0
Aradu.A04	91000000	93000000	0
Aradu.A04	91500000	93500000	0
Aradu.A04	92000000	94000000	0
Aradu.A04	92500000	94500000	0
Aradu.A04	93000000	95000000	0
Aradu.A04	93500000	95500000	0
Aradu.A04	94000000	96000000	0
Aradu.A04	94500000	96500000	0
Aradu.A04	95000000	97000000	0
Aradu.A04	95500000	97500000	0
Aradu.A04	96000000	98000000	0
Aradu.A04	96500000	98500000	0
Aradu.A04	97500000	99500000	0
Aradu.A04	98000000	100000000	0
Aradu.A04	98500000	100500000	0
Aradu.A04	99000000	101000000	0
Aradu.A04	99500000	101500000	0
Aradu.A04	100000000	102000000	0
Aradu.A04	100500000	102500000	0
Aradu.A04	101000000	103000000	0
Aradu.A04	101500000	103500000	0
Aradu.A04	102000000	104000000	0
Aradu.A04	102500000	104500000	0
Aradu.A04	103000000	105000000	0
Aradu.A04	104000000	106000000	0
Aradu.A04	104500000	106500000	0
Aradu.A04	105500000	107500000	0
Aradu.A04	106000000	108000000	-0.102079
Aradu.A04	106500000	108500000	-0.102079
Aradu.A04	107000000	109000000	-0.001182
Aradu.A04	108000000	110000000	0
Aradu.A04	108500000	110500000	0.054302
Aradu.A04	109500000	111500000	0
Aradu.A04	110000000	112000000	0
Aradu.A04	110500000	112500000	0
Aradu.A04	111500000	113500000	0.199714
Aradu.A04	112000000	114000000	0.12071
Aradu.A04	112500000	114500000	0.090382
Aradu.A04	113000000	115000000	0.095418
Aradu.A04	113500000	115500000	0.070547
Aradu.A04	114000000	116000000	-0.004617
Aradu.A04	114500000	116500000	0.05922
Aradu.A04	115000000	117000000	0.030652
Aradu.A04	115500000	117500000	0.055798
Aradu.A04	116000000	118000000	0.055798
Aradu.A04	116500000	118500000	0.174588
Aradu.A04	117000000	119000000	0.195695
Aradu.A04	117500000	119500000	0.293155
Aradu.A04	118000000	120000000	0.240089
Aradu.A04	118500000	120500000	0.179579
Aradu.A05	0	2000000	0
Aradu.A05	500000	2500000	0
Aradu.A05	1000000	3000000	0
Aradu.A05	1500000	3500000	0
Aradu.A05	2000000	4000000	0
Aradu.A05	2500000	4500000	0
Aradu.A05	3000000	5000000	0
Aradu.A05	3500000	5500000	0
Aradu.A05	4000000	6000000	0
Aradu.A05	4500000	6500000	0
Aradu.A05	5000000	7000000	0
Aradu.A05	5500000	7500000	0
Aradu.A05	6000000	8000000	0
Aradu.A05	6500000	8500000	0
Aradu.A05	7000000	9000000	0
Aradu.A05	7500000	9500000	0
Aradu.A05	8000000	10000000	0
Aradu.A05	8500000	10500000	0
Aradu.A05	9000000	11000000	0
Aradu.A05	9500000	11500000	0
Aradu.A05	10000000	12000000	0
Aradu.A05	10500000	12500000	0
Aradu.A05	11000000	13000000	0
Aradu.A05	11500000	13500000	0
Aradu.A05	12500000	14500000	0
Aradu.A05	13000000	15000000	-0.251807
Aradu.A05	13500000	15500000	-0.206825
Aradu.A05	14000000	16000000	-0.146156
Aradu.A05	14500000	16500000	-0.129603
Aradu.A05	15000000	17000000	-0.13598
Aradu.A05	16500000	18500000	0
Aradu.A05	17000000	19000000	0.259841
Aradu.A05	18000000	20000000	0
Aradu.A05	18500000	20500000	0
Aradu.A05	19000000	21000000	0
Aradu.A05	19500000	21500000	0
Aradu.A05	20000000	22000000	0
Aradu.A05	20500000	22500000	0
Aradu.A05	21000000	23000000	0
Aradu.A05	21500000	23500000	0
Aradu.A05	22000000	24000000	0
Aradu.A05	23000000	25000000	0
Aradu.A05	24000000	26000000	0
Aradu.A05	25000000	27000000	0
Aradu.A05	26000000	28000000	0
Aradu.A05	26500000	28500000	0
Aradu.A05	27000000	29000000	0
Aradu.A05	27500000	29500000	0
Aradu.A05	28000000	30000000	-0.129131
Aradu.A05	28500000	30500000	-0.122588
Aradu.A05	29000000	31000000	-0.159987
Aradu.A05	29500000	31500000	-0.159987
Aradu.A05	30000000	32000000	-0.078096
Aradu.A05	30500000	32500000	-0.127382
Aradu.A05	31500000	33500000	0
Aradu.A05	32500000	34500000	0
Aradu.A05	33000000	35000000	0
Aradu.A05	33500000	35500000	0
Aradu.A05	34000000	36000000	0
Aradu.A05	35000000	37000000	0
Aradu.A05	36000000	38000000	0
Aradu.A05	37500000	39500000	-0.062862
Aradu.A05	38000000	40000000	-0.250249
Aradu.A05	38500000	40500000	-0.243297
Aradu.A05	39000000	41000000	-0.062862
Aradu.A05	39500000	41500000	0
Aradu.A05	40000000	42000000	0
Aradu.A05	40500000	42500000	0
Aradu.A05	41500000	43500000	0
Aradu.A05	42000000	44000000	0
Aradu.A05	42500000	44500000	-0.137167
Aradu.A05	43500000	45500000	0
Aradu.A05	44000000	46000000	-0.186115
Aradu.A05	44500000	46500000	-0.261094
Aradu.A05	45000000	47000000	-0.296794
Aradu.A05	45500000	47500000	-0.255502
Aradu.A05	46000000	48000000	-0.25031
Aradu.A05	46500000	48500000	-0.255959
Aradu.A05	47000000	49000000	-0.21832
Aradu.A05	47500000	49500000	-0.271587
Aradu.A05	48000000	50000000	-0.275129
Aradu.A05	48500000	50500000	-0.278511
Aradu.A05	49000000	51000000	-0.29809
Aradu.A05	49500000	51500000	-0.21995
Aradu.A05	50000000	52000000	-0.246383
Aradu.A05	50500000	52500000	-0.230184
Aradu.A05	51000000	53000000	-0.225768
Aradu.A05	51500000	53500000	-0.248178
Aradu.A05	52000000	54000000	-0.219658
Aradu.A05	52500000	54500000	-0.22479
Aradu.A05	53000000	55000000	-0.19188
Aradu.A05	53500000	55500000	-0.214211
Aradu.A05	54000000	56000000	-0.243636
Aradu.A05	54500000	56500000	-0.202017
Aradu.A05	55000000	57000000	-0.195369
Aradu.A05	55500000	57500000	-0.170237
Aradu.A05	56000000	58000000	-0.168529
Aradu.A05	56500000	58500000	-0.26052
Aradu.A05	57000000	59000000	-0.289102
Aradu.A05	57500000	59500000	-0.237145
Aradu.A05	58000000	60000000	-0.296851
Aradu.A05	58500000	60500000	-0.219323
Aradu.A05	59000000	61000000	-0.19628
Aradu.A05	59500000	61500000	-0.244965
Aradu.A05	60000000	62000000	-0.162879
Aradu.A05	60500000	62500000	-0.207183
Aradu.A05	61000000	63000000	-0.255917
Aradu.A05	61500000	63500000	-0.204428
Aradu.A05	62000000	64000000	-0.201758
Aradu.A05	62500000	64500000	-0.215449
Aradu.A05	63000000	65000000	-0.202023
Aradu.A05	63500000	65500000	-0.209596
Aradu.A05	64000000	66000000	-0.218854
Aradu.A05	64500000	66500000	-0.21338
Aradu.A05	65000000	67000000	-0.17603
Aradu.A05	65500000	67500000	-0.204866
Aradu.A05	66000000	68000000	-0.212855
Aradu.A05	66500000	68500000	-0.181884
Aradu.A05	67000000	69000000	-0.26002
Aradu.A05	67500000	69500000	-0.329277
Aradu.A05	68000000	70000000	-0.304521
Aradu.A05	68500000	70500000	-0.334514
Aradu.A05	69000000	71000000	-0.31307
Aradu.A05	69500000	71500000	-0.351594
Aradu.A05	70000000	72000000	-0.210571
Aradu.A05	70500000	72500000	-0.221824
Aradu.A05	71000000	73000000	-0.256936
Aradu.A05	71500000	73500000	-0.182019
Aradu.A05	72000000	74000000	-0.22648
Aradu.A05	72500000	74500000	-0.248193
Aradu.A05	73000000	75000000	-0.106922
Aradu.A05	73500000	75500000	-0.177875
Aradu.A05	74000000	76000000	-0.177559
Aradu.A05	74500000	76500000	-0.188852
Aradu.A05	75000000	77000000	-0.226049
Aradu.A05	75500000	77500000	-0.283897
Aradu.A05	76000000	78000000	-0.291826
Aradu.A05	76500000	78500000	-0.242925
Aradu.A05	77000000	79000000	-0.276451
Aradu.A05	77500000	79500000	-0.222743
Aradu.A05	78000000	80000000	-0.178071
Aradu.A05	78500000	80500000	-0.237288
Aradu.A05	79000000	81000000	-0.181517
Aradu.A05	79500000	81500000	-0.195714
Aradu.A05	80000000	82000000	-0.242315
Aradu.A05	80500000	82500000	-0.269496
Aradu.A05	81000000	83000000	-0.33623
Aradu.A05	81500000	83500000	-0.33508
Aradu.A05	82000000	84000000	-0.271412
Aradu.A05	82500000	84500000	-0.299797
Aradu.A05	83000000	85000000	-0.23999
Aradu.A05	83500000	85500000	-0.268996
Aradu.A05	84000000	86000000	-0.370351
Aradu.A05	84500000	86500000	-0.292245
Aradu.A05	85000000	87000000	-0.27883
Aradu.A05	85500000	87500000	-0.241202
Aradu.A05	86000000	88000000	-0.228924
Aradu.A05	86500000	88500000	-0.247237
Aradu.A05	87000000	89000000	-0.188491
Aradu.A05	87500000	89500000	-0.278509
Aradu.A05	88000000	90000000	-0.299033
Aradu.A05	88500000	90500000	0
Aradu.A05	89000000	91000000	0
Aradu.A05	89500000	91500000	0
Aradu.A05	90000000	92000000	0
Aradu.A05	90500000	92500000	0
Aradu.A05	91000000	93000000	0
Aradu.A05	91500000	93500000	-0.091469
Aradu.A05	92000000	94000000	0.129634
Aradu.A05	92500000	94500000	0.157579
Aradu.A05	93000000	95000000	0.248607
Aradu.A05	93500000	95500000	0.35494
Aradu.A05	94000000	96000000	0.437063
Aradu.A05	94500000	96500000	0.485858
Aradu.A05	95000000	97000000	0.476349
Aradu.A05	95500000	97500000	0.526572
Aradu.A05	96000000	98000000	0.552763
Aradu.A05	96500000	98500000	0.532119
Aradu.A05	97000000	99000000	0.485893
Aradu.A05	97500000	99500000	0.452804
Aradu.A05	98000000	100000000	0.48172
Aradu.A05	98500000	100500000	0.47206
Aradu.A05	99000000	101000000	0.467557
Aradu.A05	99500000	101500000	0.489242
Aradu.A05	100000000	102000000	0.407636
Aradu.A05	100500000	102500000	0.434834
Aradu.A05	101000000	103000000	0.406446
Aradu.A05	101500000	103500000	0.392723
Aradu.A05	102000000	104000000	0.421217
Aradu.A05	102500000	104500000	0.401692
Aradu.A05	103000000	105000000	0.364877
Aradu.A05	103500000	105500000	0.426219
Aradu.A05	104000000	106000000	0.358269
Aradu.A05	104500000	106500000	0.326236
Aradu.A05	105000000	107000000	-0.003261
Aradu.A05	105500000	107500000	-0.022493
Aradu.A05	106000000	108000000	0.03648
Aradu.A06	0	2000000	-0.067081
Aradu.A06	500000	2500000	-0.146362
Aradu.A06	1000000	3000000	-0.131038
Aradu.A06	1500000	3500000	-0.087627
Aradu.A06	2000000	4000000	0.092924
Aradu.A06	2500000	4500000	0.122282
Aradu.A06	3000000	5000000	0.124564
Aradu.A06	3500000	5500000	0.093566
Aradu.A06	4000000	6000000	0.187225
Aradu.A06	4500000	6500000	0.164599
Aradu.A06	5000000	7000000	0.149712
Aradu.A06	5500000	7500000	0.169901
Aradu.A06	6000000	8000000	0.233851
Aradu.A06	6500000	8500000	0.216451
Aradu.A06	7000000	9000000	0.260722
Aradu.A06	7500000	9500000	0.225217
Aradu.A06	8000000	10000000	0.105482
Aradu.A06	8500000	10500000	0.168668
Aradu.A06	9000000	11000000	0.23847
Aradu.A06	9500000	11500000	0.23847
Aradu.A06	10000000	12000000	0.322952
Aradu.A06	10500000	12500000	0.337543
Aradu.A06	11000000	13000000	0
Aradu.A06	11500000	13500000	0
Aradu.A06	13000000	15000000	0.239828
Aradu.A06	13500000	15500000	0.202109
Aradu.A06	14000000	16000000	0.102046
Aradu.A06	14500000	16500000	0.147591
Aradu.A06	15000000	17000000	0.143873
Aradu.A06	15500000	17500000	0.088368
Aradu.A06	16000000	18000000	0.151983
Aradu.A06	16500000	18500000	0.243975
Aradu.A06	17000000	19000000	0.185251
Aradu.A06	17500000	19500000	0.175978
Aradu.A06	18000000	20000000	0.305942
Aradu.A06	19000000	21000000	0
Aradu.A06	19500000	21500000	0
Aradu.A06	20500000	22500000	0
Aradu.A06	21000000	23000000	0.077339
Aradu.A06	21500000	23500000	0.22274
Aradu.A06	22000000	24000000	0.212907
Aradu.A06	23000000	25000000	0
Aradu.A06	23500000	25500000	0
Aradu.A06	24000000	26000000	0
Aradu.A06	24500000	26500000	0
Aradu.A06	25000000	27000000	0
Aradu.A06	25500000	27500000	0
Aradu.A06	26000000	28000000	0
Aradu.A06	26500000	28500000	0
Aradu.A06	27000000	29000000	0.246554
Aradu.A06	27500000	29500000	0.221781
Aradu.A06	28000000	30000000	0.221781
Aradu.A06	28500000	30500000	0.202392
Aradu.A06	29000000	31000000	0.119697
Aradu.A06	30000000	32000000	0
Aradu.A06	30500000	32500000	0.28673
Aradu.A06	31000000	33000000	0.28673
Aradu.A06	32000000	34000000	0
Aradu.A06	32500000	34500000	0
Aradu.A06	33000000	35000000	0
Aradu.A06	34000000	36000000	0
Aradu.A06	34500000	36500000	0.109969
Aradu.A06	35000000	37000000	0.17529
Aradu.A06	35500000	37500000	0.179881
Aradu.A06	36000000	38000000	0.209285
Aradu.A06	36500000	38500000	0.286979
Aradu.A06	37000000	39000000	0
Aradu.A06	37500000	39500000	0
Aradu.A06	38500000	40500000	0
Aradu.A06	39500000	41500000	0
Aradu.A06	40000000	42000000	0
Aradu.A06	41000000	43000000	0
Aradu.A06	42000000	44000000	0
Aradu.A06	43000000	45000000	0
Aradu.A06	43500000	45500000	0.195953
Aradu.A06	44000000	46000000	0.192645
Aradu.A06	44500000	46500000	0.192645
Aradu.A06	45500000	47500000	0
Aradu.A06	46500000	48500000	0
Aradu.A06	47500000	49500000	0
Aradu.A06	48500000	50500000	0
Aradu.A06	49000000	51000000	0.070738
Aradu.A06	49500000	51500000	0.070738
Aradu.A06	50000000	52000000	0.148278
Aradu.A06	50500000	52500000	-0.095117
Aradu.A06	51000000	53000000	0
Aradu.A06	51500000	53500000	0
Aradu.A06	52000000	54000000	0
Aradu.A06	52500000	54500000	0
Aradu.A06	53500000	55500000	0
Aradu.A06	54000000	56000000	0
Aradu.A06	54500000	56500000	-0.013737
Aradu.A06	55000000	57000000	-0.053984
Aradu.A06	55500000	57500000	-0.03003
Aradu.A06	56000000	58000000	0.010183
Aradu.A06	56500000	58500000	0.061108
Aradu.A06	57000000	59000000	0.048886
Aradu.A06	57500000	59500000	0.153187
Aradu.A06	58000000	60000000	0.046569
Aradu.A06	58500000	60500000	0.046569
Aradu.A06	59000000	61000000	-0.037958
Aradu.A06	60000000	62000000	0
Aradu.A06	60500000	62500000	-0.10361
Aradu.A06	61000000	63000000	0.054248
Aradu.A06	61500000	63500000	0.054248
Aradu.A06	62000000	64000000	0.054248
Aradu.A06	62500000	64500000	0
Aradu.A06	63000000	65000000	0
Aradu.A06	63500000	65500000	-0.036974
Aradu.A06	64000000	66000000	-0.036974
Aradu.A06	65000000	67000000	0
Aradu.A06	65500000	67500000	0
Aradu.A06	66000000	68000000	0
Aradu.A06	66500000	68500000	0
Aradu.A06	67000000	69000000	0
Aradu.A06	67500000	69500000	0
Aradu.A06	68500000	70500000	0
Aradu.A06	69000000	71000000	0.385685
Aradu.A06	69500000	71500000	0.328893
Aradu.A06	70000000	72000000	0.265809
Aradu.A06	70500000	72500000	0.210904
Aradu.A06	71000000	73000000	0.270682
Aradu.A06	71500000	73500000	0.210972
Aradu.A06	72000000	74000000	0.287223
Aradu.A06	72500000	74500000	0.237433
Aradu.A06	73000000	75000000	0.168281
Aradu.A06	73500000	75500000	0.3287
Aradu.A06	74500000	76500000	0
Aradu.A06	75500000	77500000	0
Aradu.A06	76500000	78500000	0
Aradu.A06	77500000	79500000	0
Aradu.A06	78000000	80000000	0.266746
Aradu.A06	78500000	80500000	0.264682
Aradu.A06	79000000	81000000	0.228156
Aradu.A06	79500000	81500000	0.3346
Aradu.A06	80500000	82500000	0
Aradu.A06	81500000	83500000	0
Aradu.A06	82500000	84500000	0
Aradu.A06	83000000	85000000	0.238684
Aradu.A06	83500000	85500000	0.229907
Aradu.A06	84000000	86000000	0.264421
Aradu.A06	84500000	86500000	0.27645
Aradu.A06	85000000	87000000	0.249166
Aradu.A06	85500000	87500000	0.294089
Aradu.A06	86000000	88000000	0.251489
Aradu.A06	86500000	88500000	0.226246
Aradu.A06	87000000	89000000	0.085019
Aradu.A06	87500000	89500000	0.216779
Aradu.A06	88000000	90000000	0.176847
Aradu.A06	88500000	90500000	0.055216
Aradu.A06	89000000	91000000	0.162496
Aradu.A06	89500000	91500000	0.137625
Aradu.A06	90000000	92000000	0.157644
Aradu.A06	90500000	92500000	0.19126
Aradu.A06	91000000	93000000	0.146757
Aradu.A06	91500000	93500000	-0.001059
Aradu.A06	92000000	94000000	0.023279
Aradu.A06	92500000	94500000	0.000106
Aradu.A06	93000000	95000000	-0.020419
Aradu.A06	93500000	95500000	0.059402
Aradu.A06	94000000	96000000	0.070186
Aradu.A06	94500000	96500000	0.091859
Aradu.A06	95000000	97000000	0.179097
Aradu.A06	95500000	97500000	0.122321
Aradu.A06	96000000	98000000	0.082334
Aradu.A06	96500000	98500000	0
Aradu.A06	97000000	99000000	0
Aradu.A06	97500000	99500000	0
Aradu.A06	98000000	100000000	0
Aradu.A06	98500000	100500000	0
Aradu.A06	99000000	101000000	0
Aradu.A06	99500000	101500000	0
Aradu.A06	100000000	102000000	0
Aradu.A06	100500000	102500000	0.029284
Aradu.A06	101000000	103000000	0.067359
Aradu.A06	101500000	103500000	0.072695
Aradu.A06	102000000	104000000	0.025592
Aradu.A06	102500000	104500000	0.053879
Aradu.A06	103000000	105000000	0.024319
Aradu.A06	103500000	105500000	-0.045737
Aradu.A06	104000000	106000000	0.021396
Aradu.A06	104500000	106500000	-0.061506
Aradu.A06	105500000	107500000	-0.121501
Aradu.A06	106000000	108000000	-0.121501
Aradu.A06	106500000	108500000	-0.122534
Aradu.A06	107000000	109000000	-0.122534
Aradu.A06	108000000	110000000	-0.014161
Aradu.A06	108500000	110500000	0.070115
Aradu.A06	109000000	111000000	0.070115
Aradu.A06	109500000	111500000	0.031769
Aradu.A06	110000000	112000000	0.020876
Aradu.A07	0	2000000	0.078159
Aradu.A07	500000	2500000	0.053956
Aradu.A07	1000000	3000000	0.053956
Aradu.A07	1500000	3500000	0.105178
Aradu.A07	2000000	4000000	0
Aradu.A07	2500000	4500000	0
Aradu.A07	3000000	5000000	0
Aradu.A07	3500000	5500000	0
Aradu.A07	4000000	6000000	0
Aradu.A07	4500000	6500000	0
Aradu.A07	5000000	7000000	0.067224
Aradu.A07	5500000	7500000	0.067224
Aradu.A07	6000000	8000000	0.067224
Aradu.A07	7000000	9000000	0
Aradu.A07	7500000	9500000	0
Aradu.A07	8000000	10000000	0
Aradu.A07	8500000	10500000	0
Aradu.A07	9000000	11000000	0
Aradu.A07	10000000	12000000	0
Aradu.A07	11000000	13000000	0
Aradu.A07	11500000	13500000	0
Aradu.A07	12000000	14000000	0
Aradu.A07	12500000	14500000	0
Aradu.A07	13000000	15000000	0
Aradu.A07	13500000	15500000	0
Aradu.A07	14500000	16500000	0
Aradu.A07	15500000	17500000	0
Aradu.A07	16500000	18500000	0
Aradu.A07	17500000	19500000	0
Aradu.A07	18000000	20000000	0
Aradu.A07	18500000	20500000	0
Aradu.A07	19000000	21000000	0
Aradu.A07	19500000	21500000	0
Aradu.A07	20500000	22500000	0
Aradu.A07	21000000	23000000	0
Aradu.A07	21500000	23500000	0
Aradu.A07	22000000	24000000	0
Aradu.A07	22500000	24500000	0
Aradu.A07	23000000	25000000	0
Aradu.A07	23500000	25500000	0
Aradu.A07	24000000	26000000	0
Aradu.A07	24500000	26500000	0
Aradu.A07	25000000	27000000	0
Aradu.A07	25500000	27500000	0
Aradu.A07	26500000	28500000	0
Aradu.A07	27000000	29000000	0
Aradu.A07	28000000	30000000	0
Aradu.A07	28500000	30500000	0
Aradu.A07	29000000	31000000	0
Aradu.A07	30000000	32000000	0
Aradu.A07	30500000	32500000	0.087368
Aradu.A07	31000000	33000000	0.05418
Aradu.A07	31500000	33500000	-0.041139
Aradu.A07	32000000	34000000	-0.165988
Aradu.A07	32500000	34500000	-0.242042
Aradu.A07	33000000	35000000	-0.270384
Aradu.A07	33500000	35500000	-0.326575
Aradu.A07	34000000	36000000	-0.117773
Aradu.A07	34500000	36500000	-0.117773
Aradu.A07	35500000	37500000	0
Aradu.A07	36000000	38000000	0
Aradu.A07	36500000	38500000	0
Aradu.A07	37000000	39000000	0
Aradu.A07	38000000	40000000	-0.169229
Aradu.A07	38500000	40500000	-0.17246
Aradu.A07	39000000	41000000	-0.226908
Aradu.A07	39500000	41500000	-0.266475
Aradu.A07	40000000	42000000	-0.284381
Aradu.A07	40500000	42500000	-0.324858
Aradu.A07	41000000	43000000	-0.263862
Aradu.A07	41500000	43500000	-0.2198
Aradu.A07	42000000	44000000	-0.204697
Aradu.A07	42500000	44500000	-0.240707
Aradu.A07	43000000	45000000	-0.315963
Aradu.A07	43500000	45500000	-0.252982
Aradu.A07	44000000	46000000	-0.206706
Aradu.A07	44500000	46500000	-0.195929
Aradu.A07	45000000	47000000	-0.151834
Aradu.A07	45500000	47500000	-0.11754
Aradu.A07	46000000	48000000	-0.207655
Aradu.A07	46500000	48500000	-0.164037
Aradu.A07	47000000	49000000	-0.318108
Aradu.A07	47500000	49500000	-0.336967
Aradu.A07	48000000	50000000	-0.220092
Aradu.A07	48500000	50500000	-0.308709
Aradu.A07	49000000	51000000	-0.290986
Aradu.A07	49500000	51500000	-0.270063
Aradu.A07	50000000	52000000	-0.439629
Aradu.A07	50500000	52500000	-0.391733
Aradu.A07	51000000	53000000	-0.372898
Aradu.A07	51500000	53500000	-0.260594
Aradu.A07	52000000	54000000	-0.2855
Aradu.A07	52500000	54500000	-0.245283
Aradu.A07	53000000	55000000	-0.266048
Aradu.A07	53500000	55500000	-0.278114
Aradu.A07	54000000	56000000	-0.247418
Aradu.A07	54500000	56500000	-0.207422
Aradu.A07	55000000	57000000	-0.206498
Aradu.A07	55500000	57500000	0.020773
Aradu.A07	56500000	58500000	0
Aradu.A07	57000000	59000000	0
Aradu.A07	57500000	59500000	0
Aradu.A07	58000000	60000000	0
Aradu.A07	58500000	60500000	0
Aradu.A07	59000000	61000000	0
Aradu.A07	59500000	61500000	0
Aradu.A07	60000000	62000000	0
Aradu.A07	60500000	62500000	0
Aradu.A07	61000000	63000000	0
Aradu.A07	61500000	63500000	0
Aradu.A07	62000000	64000000	0
Aradu.A07	62500000	64500000	0
Aradu.A07	63000000	65000000	0
Aradu.A07	63500000	65500000	0
Aradu.A07	64000000	66000000	0
Aradu.A07	64500000	66500000	0
Aradu.A07	65000000	67000000	0
Aradu.A07	65500000	67500000	0
Aradu.A07	66000000	68000000	-0.355539
Aradu.A07	66500000	68500000	-0.32597
Aradu.A07	67000000	69000000	-0.215514
Aradu.A07	67500000	69500000	-0.215514
Aradu.A07	68500000	70500000	0
Aradu.A07	69500000	71500000	0
Aradu.A07	70000000	72000000	0.192429
Aradu.A07	70500000	72500000	0.127969
Aradu.A07	71000000	73000000	0.164607
Aradu.A07	71500000	73500000	0.136423
Aradu.A07	72000000	74000000	0.037695
Aradu.A07	72500000	74500000	0.057501
Aradu.A07	73000000	75000000	-0.002963
Aradu.A07	73500000	75500000	0.011087
Aradu.A07	74000000	76000000	0.056111
Aradu.A07	74500000	76500000	0.03836
Aradu.A07	75000000	77000000	0.039352
Aradu.A07	75500000	77500000	0.070556
Aradu.A07	76000000	78000000	0.046832
Aradu.A07	76500000	78500000	0.039411
Aradu.A07	77000000	79000000	0.056831
Aradu.A08	500000	2500000	0
Aradu.A08	1000000	3000000	0
Aradu.A08	1500000	3500000	0
Aradu.A08	2000000	4000000	0
Aradu.A08	2500000	4500000	0.075427
Aradu.A08	3000000	5000000	-0.183917
Aradu.A08	3500000	5500000	-0.222669
Aradu.A08	4000000	6000000	-0.295523
Aradu.A08	4500000	6500000	-0.35126
Aradu.A08	5000000	7000000	-0.330548
Aradu.A08	5500000	7500000	-0.25646
Aradu.A08	6000000	8000000	-0.225729
Aradu.A08	7000000	9000000	0
Aradu.A08	7500000	9500000	-0.251823
Aradu.A08	8000000	10000000	-0.251823
Aradu.A08	9000000	11000000	0
Aradu.A08	9500000	11500000	0
Aradu.A08	10000000	12000000	0
Aradu.A08	10500000	12500000	0
Aradu.A08	11000000	13000000	0
Aradu.A08	11500000	13500000	0
Aradu.A08	12000000	14000000	0.328387
Aradu.A08	12500000	14500000	0.217648
Aradu.A08	13000000	15000000	0.170131
Aradu.A08	13500000	15500000	0.114595
Aradu.A08	14000000	16000000	0.0867
Aradu.A08	14500000	16500000	0.047803
Aradu.A08	15000000	17000000	0.068065
Aradu.A08	15500000	17500000	0.124074
Aradu.A08	16000000	18000000	0.069942
Aradu.A08	16500000	18500000	0.088846
Aradu.A08	17000000	19000000	0.091011
Aradu.A08	17500000	19500000	0
Aradu.A08	18000000	20000000	0
Aradu.A08	18500000	20500000	0
Aradu.A08	19000000	21000000	0
Aradu.A08	19500000	21500000	0
Aradu.A08	20000000	22000000	0
Aradu.A08	20500000	22500000	0
Aradu.A08	21000000	23000000	0
Aradu.A08	21500000	23500000	0
Aradu.A08	22000000	24000000	0
Aradu.A08	22500000	24500000	0
Aradu.A08	23000000	25000000	0
Aradu.A08	23500000	25500000	0
Aradu.A08	24000000	26000000	0
Aradu.A08	24500000	26500000	0
Aradu.A08	25000000	27000000	0
Aradu.A08	25500000	27500000	0
Aradu.A08	26000000	28000000	0
Aradu.A08	26500000	28500000	0
Aradu.A08	27000000	29000000	0
Aradu.A08	27500000	29500000	0
Aradu.A08	28000000	30000000	0
Aradu.A08	28500000	30500000	0
Aradu.A08	29000000	31000000	0
Aradu.A08	29500000	31500000	0.095014
Aradu.A08	30000000	32000000	0.151541
Aradu.A08	30500000	32500000	0.151541
Aradu.A08	31000000	33000000	0.114437
Aradu.A08	31500000	33500000	0.177537
Aradu.A08	32000000	34000000	0.10276
Aradu.A08	32500000	34500000	0.10276
Aradu.A08	33000000	35000000	0.206245
Aradu.A08	33500000	35500000	-0.091409
Aradu.A08	34000000	36000000	-0.044603
Aradu.A08	34500000	36500000	-0.034861
Aradu.A08	35000000	37000000	0.086273
Aradu.A08	35500000	37500000	0.061441
Aradu.A08	36000000	38000000	0.183837
Aradu.A08	36500000	38500000	0.251252
Aradu.A08	37000000	39000000	0.270553
Aradu.A08	37500000	39500000	0.388509
Aradu.A08	38500000	40500000	0
Aradu.A08	39000000	41000000	0
Aradu.A08	39500000	41500000	0.270807
Aradu.A08	40000000	42000000	0.212584
Aradu.A08	40500000	42500000	0.212584
Aradu.A08	41000000	43000000	0.120886
Aradu.A08	41500000	43500000	0.062564
Aradu.A08	42000000	44000000	0.117498
Aradu.A08	42500000	44500000	0.117498
Aradu.A08	43000000	45000000	0.15275
Aradu.A08	43500000	45500000	-0.020706
Aradu.A08	44000000	46000000	-0.016266
Aradu.A08	44500000	46500000	-0.001227
Aradu.A08	45000000	47000000	-0.062097
Aradu.A08	45500000	47500000	-0.107954
Aradu.A08	46000000	48000000	-0.038238
Aradu.A08	46500000	48500000	-0.109812
Aradu.A08	47000000	49000000	-0.021004
Aradu.A08	47500000	49500000	0.050267
Aradu.A09	0	2000000	0
Aradu.A09	500000	2500000	0
Aradu.A09	1000000	3000000	0
Aradu.A09	1500000	3500000	0
Aradu.A09	2000000	4000000	0
Aradu.A09	2500000	4500000	0
Aradu.A09	3000000	5000000	0
Aradu.A09	3500000	5500000	0
Aradu.A09	4000000	6000000	0
Aradu.A09	5000000	7000000	0
Aradu.A09	5500000	7500000	0
Aradu.A09	6000000	8000000	0
Aradu.A09	7000000	9000000	0
Aradu.A09	8000000	10000000	0
Aradu.A09	8500000	10500000	0
Aradu.A09	9000000	11000000	0
Aradu.A09	9500000	11500000	0
Aradu.A09	10000000	12000000	0.066026
Aradu.A09	10500000	12500000	0.066026
Aradu.A09	11000000	13000000	0.049011
Aradu.A09	11500000	13500000	-0.038095
Aradu.A09	12000000	14000000	0
Aradu.A09	12500000	14500000	0
Aradu.A09	13000000	15000000	0
Aradu.A09	13500000	15500000	0
Aradu.A09	14000000	16000000	0
Aradu.A09	14500000	16500000	0
Aradu.A09	15000000	17000000	0
Aradu.A09	15500000	17500000	0
Aradu.A09	16000000	18000000	0
Aradu.A09	16500000	18500000	0
Aradu.A09	17000000	19000000	0
Aradu.A09	17500000	19500000	0
Aradu.A09	18000000	20000000	0
Aradu.A09	18500000	20500000	0
Aradu.A09	19000000	21000000	0
Aradu.A09	19500000	21500000	0
Aradu.A09	20000000	22000000	0
Aradu.A09	20500000	22500000	0
Aradu.A09	21000000	23000000	0
Aradu.A09	21500000	23500000	0
Aradu.A09	22000000	24000000	0
Aradu.A09	22500000	24500000	0
Aradu.A09	23000000	25000000	0
Aradu.A09	23500000	25500000	0
Aradu.A09	24000000	26000000	0
Aradu.A09	24500000	26500000	0
Aradu.A09	25000000	27000000	0
Aradu.A09	25500000	27500000	0
Aradu.A09	26000000	28000000	0
Aradu.A09	26500000	28500000	0
Aradu.A09	27000000	29000000	0
Aradu.A09	27500000	29500000	0
Aradu.A09	28000000	30000000	0
Aradu.A09	28500000	30500000	0
Aradu.A09	29000000	31000000	0
Aradu.A09	29500000	31500000	0
Aradu.A09	30000000	32000000	0
Aradu.A09	30500000	32500000	0
Aradu.A09	31000000	33000000	0
Aradu.A09	31500000	33500000	0
Aradu.A09	32000000	34000000	0
Aradu.A09	32500000	34500000	0
Aradu.A09	33000000	35000000	0
Aradu.A09	33500000	35500000	0
Aradu.A09	34000000	36000000	0
Aradu.A09	35500000	37500000	0
Aradu.A09	36000000	38000000	-0.106717
Aradu.A09	37000000	39000000	0
Aradu.A09	37500000	39500000	0
Aradu.A09	38000000	40000000	0
Aradu.A09	38500000	40500000	0
Aradu.A09	39000000	41000000	0
Aradu.A09	39500000	41500000	0
Aradu.A09	40000000	42000000	0
Aradu.A09	40500000	42500000	0
Aradu.A09	41500000	43500000	0
Aradu.A09	42500000	44500000	0
Aradu.A09	43000000	45000000	0
Aradu.A09	43500000	45500000	0
Aradu.A09	44000000	46000000	0
Aradu.A09	44500000	46500000	0
Aradu.A09	45000000	47000000	0
Aradu.A09	45500000	47500000	0
Aradu.A09	46000000	48000000	0
Aradu.A09	46500000	48500000	0
Aradu.A09	47000000	49000000	0
Aradu.A09	47500000	49500000	0
Aradu.A09	48000000	50000000	0
Aradu.A09	48500000	50500000	0
Aradu.A09	49500000	51500000	0
Aradu.A09	50000000	52000000	0
Aradu.A09	50500000	52500000	0
Aradu.A09	51000000	53000000	0
Aradu.A09	51500000	53500000	0
Aradu.A09	52000000	54000000	0
Aradu.A09	52500000	54500000	0
Aradu.A09	53000000	55000000	0
Aradu.A09	53500000	55500000	0.034084
Aradu.A09	54000000	56000000	0.034084
Aradu.A09	54500000	56500000	0.034084
Aradu.A09	55500000	57500000	0
Aradu.A09	56000000	58000000	0
Aradu.A09	56500000	58500000	0
Aradu.A09	57000000	59000000	0
Aradu.A09	57500000	59500000	0
Aradu.A09	58000000	60000000	0
Aradu.A09	58500000	60500000	0
Aradu.A09	59000000	61000000	0
Aradu.A09	59500000	61500000	0
Aradu.A09	60000000	62000000	0
Aradu.A09	60500000	62500000	0
Aradu.A09	61000000	63000000	0
Aradu.A09	61500000	63500000	0
Aradu.A09	62000000	64000000	0
Aradu.A09	62500000	64500000	0
Aradu.A09	63000000	65000000	0
Aradu.A09	63500000	65500000	0
Aradu.A09	64000000	66000000	0
Aradu.A09	64500000	66500000	0
Aradu.A09	65000000	67000000	0
Aradu.A09	65500000	67500000	0
Aradu.A09	66000000	68000000	0
Aradu.A09	66500000	68500000	0
Aradu.A09	67000000	69000000	0
Aradu.A09	67500000	69500000	0
Aradu.A09	68000000	70000000	0
Aradu.A09	69000000	71000000	0
Aradu.A09	70000000	72000000	0
Aradu.A09	70500000	72500000	0
Aradu.A09	71000000	73000000	0
Aradu.A09	71500000	73500000	0
Aradu.A09	72000000	74000000	0
Aradu.A09	72500000	74500000	0
Aradu.A09	73000000	75000000	0
Aradu.A09	73500000	75500000	0
Aradu.A09	74000000	76000000	0
Aradu.A09	74500000	76500000	0
Aradu.A09	75000000	77000000	0
Aradu.A09	75500000	77500000	0
Aradu.A09	76000000	78000000	0
Aradu.A09	76500000	78500000	0
Aradu.A09	77000000	79000000	0
Aradu.A09	77500000	79500000	0
Aradu.A09	78000000	80000000	0
Aradu.A09	78500000	80500000	0
Aradu.A09	79000000	81000000	0
Aradu.A09	79500000	81500000	0
Aradu.A09	80000000	82000000	0
Aradu.A09	80500000	82500000	0
Aradu.A09	81000000	83000000	0
Aradu.A09	81500000	83500000	0
Aradu.A09	82000000	84000000	0
Aradu.A09	82500000	84500000	0
Aradu.A09	83000000	85000000	0
Aradu.A09	83500000	85500000	0
Aradu.A09	84000000	86000000	0
Aradu.A09	84500000	86500000	0
Aradu.A09	85000000	87000000	0
Aradu.A09	85500000	87500000	0
Aradu.A09	86000000	88000000	0
Aradu.A09	86500000	88500000	0
Aradu.A09	87000000	89000000	0
Aradu.A09	87500000	89500000	0
Aradu.A09	88500000	90500000	0
Aradu.A09	89500000	91500000	0
Aradu.A09	90000000	92000000	0
Aradu.A09	90500000	92500000	0
Aradu.A09	91000000	93000000	0
Aradu.A09	91500000	93500000	0
Aradu.A09	92500000	94500000	0
Aradu.A09	93000000	95000000	0.107929
Aradu.A09	93500000	95500000	0.107929
Aradu.A09	94500000	96500000	0
Aradu.A09	95000000	97000000	0
Aradu.A09	95500000	97500000	0
Aradu.A09	96000000	98000000	0
Aradu.A09	96500000	98500000	0
Aradu.A09	97000000	99000000	0
Aradu.A09	97500000	99500000	0
Aradu.A09	98000000	100000000	0
Aradu.A09	98500000	100500000	0
Aradu.A09	99000000	101000000	0
Aradu.A09	99500000	101500000	0
Aradu.A09	100000000	102000000	0
Aradu.A09	100500000	102500000	0
Aradu.A09	101000000	103000000	0
Aradu.A09	102000000	104000000	0
Aradu.A09	102500000	104500000	-0.009022
Aradu.A09	103000000	105000000	-0.010858
Aradu.A09	103500000	105500000	-0.057109
Aradu.A09	104000000	106000000	-0.056456
Aradu.A09	104500000	106500000	-0.112776
Aradu.A09	105000000	107000000	-0.148778
Aradu.A09	106000000	108000000	0
Aradu.A09	106500000	108500000	0.093144
Aradu.A09	107000000	109000000	0.108951
Aradu.A09	107500000	109500000	0.103323
Aradu.A09	108000000	110000000	0.103397
Aradu.A09	108500000	110500000	0.131903
Aradu.A09	109000000	111000000	0.08997
Aradu.A09	109500000	111500000	0.124553
Aradu.A09	110000000	112000000	0.156128
Aradu.A09	110500000	112500000	0.167184
Aradu.A09	111000000	113000000	0.181658
Aradu.A09	111500000	113500000	0.026338
Aradu.A09	112000000	114000000	0
Aradu.A09	112500000	114500000	0
Aradu.A09	113000000	115000000	-0.027216
Aradu.A09	113500000	115500000	-0.134119
Aradu.A09	114000000	116000000	-0.089178
Aradu.A09	114500000	116500000	-0.071551
Aradu.A09	115000000	117000000	-0.051679
Aradu.A09	115500000	117500000	0.035513
Aradu.A09	116000000	118000000	0.062025
Aradu.A09	116500000	118500000	0.054875
Aradu.A10	0	2000000	0
Aradu.A10	500000	2500000	0.149118
Aradu.A10	1000000	3000000	0.153176
Aradu.A10	1500000	3500000	0.208664
Aradu.A10	2000000	4000000	0.123308
Aradu.A10	2500000	4500000	0.085935
Aradu.A10	3000000	5000000	0.060524
Aradu.A10	3500000	5500000	0.006778
Aradu.A10	4000000	6000000	-0.051042
Aradu.A10	4500000	6500000	-0.036647
Aradu.A10	5000000	7000000	-0.065902
Aradu.A10	5500000	7500000	-0.053185
Aradu.A10	6000000	8000000	-0.070017
Aradu.A10	6500000	8500000	-0.067454
Aradu.A10	7000000	9000000	-0.096595
Aradu.A10	7500000	9500000	-0.092591
Aradu.A10	8000000	10000000	-0.093917
Aradu.A10	8500000	10500000	-0.212275
Aradu.A10	9000000	11000000	-0.109427
Aradu.A10	9500000	11500000	-0.135318
Aradu.A10	10000000	12000000	-0.093871
Aradu.A10	10500000	12500000	-0.057299
Aradu.A10	11000000	13000000	-0.051194
Aradu.A10	11500000	13500000	0.095038
Aradu.A10	12000000	14000000	0.026951
Aradu.A10	12500000	14500000	0.060299
Aradu.A10	13000000	15000000	0.076852
Aradu.A10	13500000	15500000	0.078152
Aradu.A10	14000000	16000000	0.10802
Aradu.A10	14500000	16500000	0.055542
Aradu.A10	15000000	17000000	0.083336
Aradu.A10	15500000	17500000	0.069731
Aradu.A10	16000000	18000000	0.050299
Aradu.A10	16500000	18500000	0.020727
Aradu.A10	17000000	19000000	0.034554
Aradu.A10	17500000	19500000	-0.051587
Aradu.A10	18000000	20000000	-0.068013
Aradu.A10	18500000	20500000	-0.039011
Aradu.A10	19000000	21000000	-0.116715
Aradu.A10	19500000	21500000	-0.090242
Aradu.A10	20000000	22000000	-0.058977
Aradu.A10	20500000	22500000	-0.065945
Aradu.A10	21000000	23000000	-0.095749
Aradu.A10	21500000	23500000	0.006054
Aradu.A10	22000000	24000000	-0.037019
Aradu.A10	22500000	24500000	-0.04531
Aradu.A10	23000000	25000000	0.040718
Aradu.A10	23500000	25500000	-0.068601
Aradu.A10	24000000	26000000	-0.018083
Aradu.A10	24500000	26500000	-0.045674
Aradu.A10	25000000	27000000	-0.107154
Aradu.A10	25500000	27500000	-0.177508
Aradu.A10	26000000	28000000	-0.134738
Aradu.A10	26500000	28500000	-0.049854
Aradu.A10	27000000	29000000	-0.068968
Aradu.A10	27500000	29500000	0.049124
Aradu.A10	28000000	30000000	0.167231
Aradu.A10	28500000	30500000	0.197389
Aradu.A10	29000000	31000000	0.313178
Aradu.A10	29500000	31500000	0.263908
Aradu.A10	30000000	32000000	0.207104
Aradu.A10	30500000	32500000	0.099463
Aradu.A10	31000000	33000000	-0.034786
Aradu.A10	31500000	33500000	-0.018404
Aradu.A10	32000000	34000000	-0.019395
Aradu.A10	32500000	34500000	0.01053
Aradu.A10	33000000	35000000	0.068069
Aradu.A10	33500000	35500000	0.048322
Aradu.A10	34000000	36000000	0.051095
Aradu.A10	34500000	36500000	0.158336
Aradu.A10	35000000	37000000	-0.008877
Aradu.A10	35500000	37500000	0.051849
Aradu.A10	36000000	38000000	0.035558
Aradu.A10	36500000	38500000	-0.026736
Aradu.A10	37000000	39000000	0.01799
Aradu.A10	37500000	39500000	-0.053777
Aradu.A10	38000000	40000000	-0.008087
Aradu.A10	38500000	40500000	0.022153
Aradu.A10	39000000	41000000	0.009532
Aradu.A10	39500000	41500000	-0.115476
Aradu.A10	40000000	42000000	-0.115458
Aradu.A10	40500000	42500000	0.003079
Aradu.A10	41000000	43000000	-0.040668
Aradu.A10	41500000	43500000	-0.012217
Aradu.A10	42000000	44000000	0.055428
Aradu.A10	42500000	44500000	-0.025031
Aradu.A10	43000000	45000000	0.045567
Aradu.A10	43500000	45500000	0.011995
Aradu.A10	44000000	46000000	0.017727
Aradu.A10	44500000	46500000	0.077153
Aradu.A10	45000000	47000000	0.030701
Aradu.A10	45500000	47500000	0.045518
Aradu.A10	46000000	48000000	0.030624
Aradu.A10	46500000	48500000	-0.034502
Aradu.A10	47000000	49000000	-0.021874
Aradu.A10	47500000	49500000	-0.027848
Aradu.A10	48000000	50000000	-0.010352
Aradu.A10	48500000	50500000	-0.101499
Aradu.A10	49000000	51000000	0.064134
Aradu.A10	49500000	51500000	0.071291
Aradu.A10	50000000	52000000	0.035449
Aradu.A10	50500000	52500000	0.094366
Aradu.A10	51000000	53000000	0.050883
Aradu.A10	51500000	53500000	0.091873
Aradu.A10	52000000	54000000	0.078854
Aradu.A10	52500000	54500000	0.08027
Aradu.A10	53000000	55000000	0.049386
Aradu.A10	53500000	55500000	0.014295
Aradu.A10	54000000	56000000	0.076041
Aradu.A10	54500000	56500000	0.369041
Aradu.A10	55000000	57000000	0.249357
Aradu.A10	55500000	57500000	0.240459
Aradu.A10	56000000	58000000	0.205997
Aradu.A10	56500000	58500000	0.080689
Aradu.A10	57000000	59000000	0.008297
Aradu.A10	57500000	59500000	-0.078788
Aradu.A10	58000000	60000000	-0.102957
Aradu.A10	58500000	60500000	-0.073005
Aradu.A10	59000000	61000000	-0.014659
Aradu.A10	59500000	61500000	-0.042386
Aradu.A10	60000000	62000000	0.099788
Aradu.A10	60500000	62500000	0.065576
Aradu.A10	61000000	63000000	0.070076
Aradu.A10	61500000	63500000	0.058512
Aradu.A10	62000000	64000000	0.038638
Aradu.A10	62500000	64500000	-0.043765
Aradu.A10	63000000	65000000	-0.054423
Aradu.A10	63500000	65500000	-0.084658
Aradu.A10	64000000	66000000	-0.075634
Aradu.A10	64500000	66500000	-0.062762
Aradu.A10	65000000	67000000	0.006536
Aradu.A10	65500000	67500000	-0.047359
Aradu.A10	66000000	68000000	-0.038003
Aradu.A10	66500000	68500000	-0.021943
Aradu.A10	67000000	69000000	-0.064943
Aradu.A10	67500000	69500000	-0.003692
Aradu.A10	68000000	70000000	0.001544
Aradu.A10	68500000	70500000	-0.033591
Aradu.A10	69000000	71000000	0.012579
Aradu.A10	69500000	71500000	0.001662
Aradu.A10	70000000	72000000	0.002409
Aradu.A10	70500000	72500000	0.118611
Aradu.A10	71000000	73000000	0.071941
Aradu.A10	71500000	73500000	0.012149
Aradu.A10	72000000	74000000	0.191819
Aradu.A10	72500000	74500000	0.075356
Aradu.A10	73000000	75000000	0.075306
Aradu.A10	73500000	75500000	0.075306
Aradu.A10	74000000	76000000	-0.038823
Aradu.A10	74500000	76500000	-0.042894
Aradu.A10	75000000	77000000	-0.103543
Aradu.A10	75500000	77500000	-0.127463
Aradu.A10	76000000	78000000	-0.060637
Aradu.A10	76500000	78500000	-0.011113
Aradu.A10	77000000	79000000	0.034483
Aradu.A10	77500000	79500000	0.094153
Aradu.A10	78000000	80000000	0.116311
Aradu.A10	78500000	80500000	0.11859
Aradu.A10	79000000	81000000	0.085325
Aradu.A10	79500000	81500000	0.101821
Aradu.A10	80000000	82000000	0.047936
Aradu.A10	80500000	82500000	-0.02337
Aradu.A10	81000000	83000000	0.012792
Aradu.A10	81500000	83500000	-0.100587
Aradu.A10	82000000	84000000	-0.075312
Aradu.A10	82500000	84500000	-0.086782
Aradu.A10	83000000	85000000	-0.098853
Aradu.A10	83500000	85500000	-0.046132
Aradu.A10	84000000	86000000	-0.086001
Aradu.A10	84500000	86500000	-0.063146
Aradu.A10	85000000	87000000	0.003854
Aradu.A10	85500000	87500000	-0.017599
Aradu.A10	86000000	88000000	0.030314
Aradu.A10	86500000	88500000	0.045537
Aradu.A10	87000000	89000000	0.000077
Aradu.A10	87500000	89500000	0.01885
Aradu.A10	88000000	90000000	-0.032259
Aradu.A10	88500000	90500000	0.023394
Aradu.A10	89000000	91000000	0.068004
Aradu.A10	89500000	91500000	0.009615
Aradu.A10	90000000	92000000	0.088186
Aradu.A10	90500000	92500000	0.045525
Aradu.A10	91000000	93000000	0.134198
Aradu.A10	91500000	93500000	0.125096
Aradu.A10	92000000	94000000	0.051231
Aradu.A10	92500000	94500000	-0.043887
Aradu.A10	93000000	95000000	-0.032898
Aradu.A10	93500000	95500000	-0.083441
Aradu.A10	94000000	96000000	-0.106411
Aradu.A10	94500000	96500000	-0.012582
Aradu.A10	95000000	97000000	-0.000924
Aradu.A10	95500000	97500000	0.023303
Aradu.A10	96000000	98000000	0.072775
Aradu.A10	96500000	98500000	0.066536
Aradu.A10	97000000	99000000	0.089663
Aradu.A10	97500000	99500000	0.05059
Aradu.A10	98000000	100000000	0.041211
Aradu.A10	98500000	100500000	0.006256
Aradu.A10	99000000	101000000	-0.037118
Aradu.A10	99500000	101500000	-0.052256
Aradu.A10	100000000	102000000	-0.131693
Aradu.A10	100500000	102500000	-0.144585
Aradu.A10	101000000	103000000	-0.183007
Aradu.A10	101500000	103500000	-0.251088
Aradu.A10	102000000	104000000	0
Aradu.A10	102500000	104500000	0
Aradu.A10	103000000	105000000	0
Aradu.A10	103500000	105500000	0
Aradu.A10	104000000	106000000	0
Aradu.A10	104500000	106500000	0
Aradu.A10	105000000	107000000	0
Aradu.A10	105500000	107500000	0
Aradu.A10	106000000	108000000	0
Aradu.A10	106500000	108500000	-0.506223
Aradu.A10	107000000	109000000	-0.538309
