# Supplementary material for: Mapping Late Leaf Spot Resistance in Peanut (Arachis hypogaea) Using QTL-seq Reveals Markers for Marker-Assisted Selection
Source: Front Plant Sci. 2018 Feb 5;9:83. doi: 10.3389/fpls.2018.00083 (PMC5807350; doi:10.3389/fpls.2018.00083)
Supplement: Supplementary file 4 [file Data_Sheet_2.ZIP › 1801.B.Index.txt]

Chromosome	Position	SPT allele	FL07 allele	R Index	S Index	dSNP
Araip.B01	396972	A	G	0.384615	0.416667	-0.032051
Araip.B01	548536	G	A	0.666667	0.4375	0.229167
Araip.B01	936408	T	C	0.5	0.466667	0.033333
Araip.B01	1226078	G	A	0.5	0.631579	-0.131579
Araip.B01	1229815	T	C	0.636364	0.615385	0.020979
Araip.B01	1361678	A	C	0.454545	0.230769	0.223776
Araip.B01	1391406	T	A	0.625	0.636364	-0.011364
Araip.B01	1392703	A	G	0.818182	0.625	0.193182
Araip.B01	1392812	C	T	0.692308	0.529412	0.162896
Araip.B01	1394877	A	T	0.3	0.3125	-0.0125
Araip.B01	1401626	C	T	0.217391	0.125	0.092391
Araip.B01	1407600	A	G	0.666667	0.666667	0
Araip.B01	1407975	A	G	0.5625	0.596154	-0.033654
Araip.B01	1409986	A	T	0.652174	0.6	0.052174
Araip.B01	1411071	C	A	0.685714	0.581395	0.104319
Araip.B01	1411111	T	A	0.766667	0.722222	0.044444
Araip.B01	1411125	G	A	0.774194	0.764706	0.009488
Araip.B01	1411598	A	G	0.617647	0.666667	-0.04902
Araip.B01	1412260	C	G	0.708333	0.85	-0.141667
Araip.B01	1450203	T	A	0.636364	0.416667	0.219697
Araip.B01	1616082	A	T	0.375	0.529412	-0.154412
Araip.B01	1655309	G	C	0.416667	0.266667	0.15
Araip.B01	1703224	T	C	0.181818	0.666667	-0.484848
Araip.B01	2141677	C	G	0.307692	0.333333	-0.025641
Araip.B01	2150434	G	A	0.333333	0.625	-0.291667
Araip.B01	2296618	G	A	0.444444	0.45	-0.005556
Araip.B01	2341517	G	A	0.333333	0.363636	-0.030303
Araip.B01	2394438	A	G	0.6	0.65	-0.05
Araip.B01	2654490	A	G	0.5	0.5	0
Araip.B01	3311261	A	G	0.384615	0.25	0.134615
Araip.B01	4146609	A	G	0.2	0.384615	-0.184615
Araip.B01	4317978	G	A	0.357143	0.357143	0
Araip.B01	4497212	C	T	0.636364	0.653846	-0.017483
Araip.B01	4523136	C	T	0.25	0.25	0
Araip.B01	4721904	T	G	0.272727	0.076923	0.195804
Araip.B01	4747679	A	C	0.4	0.6	-0.2
Araip.B01	4788582	T	C	0.333333	0.461538	-0.128205
Araip.B01	4789165	C	T	0.1875	0.4	-0.2125
Araip.B01	4835255	A	G	0.363636	0.266667	0.09697
Araip.B01	4856552	T	C	0.357143	0.333333	0.02381
Araip.B01	4891511	C	T	0.538462	0.2	0.338462
Araip.B01	4966170	T	C	0.2	0.333333	-0.133333
Araip.B01	4987284	C	T	0.2	0.411765	-0.211765
Araip.B01	5014798	T	C	0.157895	0.411765	-0.25387
Araip.B01	5435484	C	T	0.571429	0.352941	0.218487
Araip.B01	5646052	A	T	0.470588	0.565217	-0.094629
Araip.B01	5813342	C	T	0.571429	0.181818	0.38961
Araip.B01	5902606	C	A	0.466667	0.181818	0.284848
Araip.B01	6362527	T	C	0.642857	0.555556	0.087302
Araip.B01	6431050	G	T	0.75	0.428571	0.321429
Araip.B01	6641676	T	C	0.631579	0.25	0.381579
Araip.B01	6929501	A	G	0.333333	0.15	0.183333
Araip.B01	6996238	T	C	0.6	0.315789	0.284211
Araip.B01	7152918	A	C	0.625	0.391304	0.233696
Araip.B01	7594015	G	A	0.636364	0.461538	0.174825
Araip.B01	7681408	C	T	0.722222	0.583333	0.138889
Araip.B01	7692859	A	G	0.416667	0.235294	0.181373
Araip.B01	7749211	C	T	0.7	0.4	0.3
Araip.B01	7749220	A	G	0.538462	0.3	0.238462
Araip.B01	7763357	C	G	0.454545	0.166667	0.287879
Araip.B01	7768125	A	G	0.75	0.44	0.31
Araip.B01	11511227	A	G	0.25	0.35	-0.1
Araip.B01	11664155	G	C	0.692308	0.833333	-0.141026
Araip.B01	11924936	G	A	0.142857	0.304348	-0.161491
Araip.B01	12150173	C	A	0.4	0.647059	-0.247059
Araip.B01	14338938	T	C	0.5	0.571429	-0.071429
Araip.B01	15562986	A	C	0.416667	0.428571	-0.011905
Araip.B01	16519965	G	T	0.111111	0.529412	-0.418301
Araip.B01	18257762	T	G	0.833333	0.608696	0.224638
Araip.B01	22409559	G	A	0.25	0.4	-0.15
Araip.B01	26086925	T	C	0.545455	0.615385	-0.06993
Araip.B01	27518178	A	G	0.416667	0.227273	0.189394
Araip.B01	27627779	T	C	1	0.9375	0.0625
Araip.B01	27782487	A	G	0.333333	0.428571	-0.095238
Araip.B01	28407859	C	T	0.266667	0.416667	-0.15
Araip.B01	28748857	G	A	0.230769	0.458333	-0.227564
Araip.B01	31227011	A	C	0.222222	0.555556	-0.333333
Araip.B01	32339326	T	C	0.285714	0.5	-0.214286
Araip.B01	34602985	T	C	0.857143	0.5	0.357143
Araip.B01	35103107	C	T	0	0.647059	-0.647059
Araip.B01	36583524	C	T	0.416667	0.368421	0.048246
Araip.B01	37759577	T	G	0.111111	0.375	-0.263889
Araip.B01	39011016	G	A	0.181818	0.333333	-0.151515
Araip.B01	42187318	G	A	0.625	0.785714	-0.160714
Araip.B01	42420976	T	C	0	0.461538	-0.461538
Araip.B01	42424937	T	C	0.5	0.631579	-0.131579
Araip.B01	43694875	T	C	0.625	0.454545	0.170455
Araip.B01	46254543	C	T	0.285714	0.3	-0.014286
Araip.B01	52419858	A	G	0.913043	0.657895	0.255149
Araip.B01	54376482	A	G	0.8125	0.6	0.2125
Araip.B01	57207250	T	C	0.5	0.722222	-0.222222
Araip.B01	57715109	C	G	0.333333	0.588235	-0.254902
Araip.B01	59483058	G	A	0.153846	0.357143	-0.203297
Araip.B01	61922203	G	A	0.857143	0.5	0.357143
Araip.B01	63525596	G	A	0.142857	0.28	-0.137143
Araip.B01	63578847	G	A	0.6	0.636364	-0.036364
Araip.B01	66108571	G	T	0.2	0.388889	-0.188889
Araip.B01	66208599	C	T	0.583333	0.571429	0.011905
Araip.B01	67179761	C	T	0.263158	0.1	0.163158
Araip.B01	68780072	G	A	0.461538	0.380952	0.080586
Araip.B01	69724429	A	T	0.5	0.357143	0.142857
Araip.B01	70539518	G	A	0.461538	0.642857	-0.181319
Araip.B01	71372593	G	A	0.444444	0.352941	0.091503
Araip.B01	72241594	C	T	0.307692	0.176471	0.131222
Araip.B01	76554925	G	T	0.307692	0.4375	-0.129808
Araip.B01	78009350	C	T	0.846154	0.789474	0.05668
Araip.B01	78821502	T	A	0.375	0.111111	0.263889
Araip.B01	79054926	A	G	0.272727	0.4	-0.127273
Araip.B01	80361053	C	T	0.5	0.352941	0.147059
Araip.B01	81723595	G	A	0.444444	0.266667	0.177778
Araip.B01	83362797	T	C	0.444444	0.235294	0.20915
Araip.B01	83868512	A	T	0.923077	1	-0.076923
Araip.B01	85681746	G	T	0.681818	0.633333	0.048485
Araip.B01	87284293	A	G	0.5	0.391304	0.108696
Araip.B01	92777433	G	A	0.777778	0.470588	0.30719
Araip.B01	92952693	T	G	0.125	0.291667	-0.166667
Araip.B01	92985542	G	C	0.555556	0.5	0.055556
Araip.B01	103158580	G	A	0.4375	0.393939	0.043561
Araip.B01	103533475	G	A	0.538462	0.571429	-0.032967
Araip.B01	103566696	T	C	0.545455	0.714286	-0.168831
Araip.B01	105486087	C	G	0.733333	0.8125	-0.079167
Araip.B01	106573080	A	G	0.357143	0.411765	-0.054622
Araip.B01	107429951	A	G	0.777778	0.6875	0.090278
Araip.B01	108074615	A	C	0.5	0.285714	0.214286
Araip.B01	109335504	T	A	0.583333	0.684211	-0.100877
Araip.B01	109715763	A	G	0.6	0.578947	0.021053
Araip.B01	111632898	G	A	0.428571	0.470588	-0.042017
Araip.B01	112907656	C	T	0.285714	0.294118	-0.008403
Araip.B01	112927301	A	G	0.2	0.466667	-0.266667
Araip.B01	113840441	G	A	0.652174	0.642857	0.009317
Araip.B01	113840664	A	G	0.7	0.655172	0.044828
Araip.B01	115210989	A	C	0.5	0.444444	0.055556
Araip.B01	116280610	C	T	0.25	0.333333	-0.083333
Araip.B01	117588499	G	A	0.4	0.625	-0.225
Araip.B01	119461275	T	G	0.307692	0.214286	0.093407
Araip.B01	123186554	C	A	0.0625	0.333333	-0.270833
Araip.B01	124117285	T	C	0.695652	0.933333	-0.237681
Araip.B01	125113177	C	T	0.363636	0.733333	-0.369697
Araip.B01	125649938	T	G	0.533333	0.692308	-0.158974
Araip.B01	125761629	A	G	0.6	0.666667	-0.066667
Araip.B01	127813650	A	G	0.5	0.555556	-0.055556
Araip.B01	129010275	C	A	0.625	0.642857	-0.017857
Araip.B01	129779648	C	T	0.363636	0.6875	-0.323864
Araip.B01	132212708	A	G	0.333333	0.25	0.083333
Araip.B01	132225473	C	T	0.642857	0.352941	0.289916
Araip.B01	132257477	A	G	0.6	0.047619	0.552381
Araip.B01	132366011	G	A	0.214286	0.333333	-0.119048
Araip.B01	132931629	A	C	0.6	0.47619	0.12381
Araip.B01	133169702	T	C	0.444444	0.315789	0.128655
Araip.B01	133829141	C	T	0.722222	0.5	0.222222
Araip.B01	134185958	C	T	0.1875	0.357143	-0.169643
Araip.B01	134338266	G	A	0.25	0.409091	-0.159091
Araip.B01	134456409	C	T	0.454545	0.363636	0.090909
Araip.B01	134471166	C	T	0.2	0.5	-0.3
Araip.B01	134475395	G	A	0.25	0.538462	-0.288462
Araip.B01	134502953	A	C	0.588235	0.526316	0.06192
Araip.B01	134619175	A	G	0.230769	0.25	-0.019231
Araip.B01	134631468	C	T	0.333333	0.333333	0
Araip.B01	134746033	A	G	0.375	0.375	0
Araip.B01	134886229	G	A	0.090909	0.428571	-0.337662
Araip.B01	134898805	C	A	0.454545	0.777778	-0.323232
Araip.B01	135266663	T	C	0.285714	0.75	-0.464286
Araip.B01	135473788	A	C	0.2	0.588235	-0.388235
Araip.B01	135673364	C	T	0.285714	0.411765	-0.12605
Araip.B01	135792033	T	G	0.3125	0.615385	-0.302885
Araip.B01	135950086	G	A	0.095238	0.333333	-0.238095
Araip.B01	136038754	C	T	0.058824	0.5	-0.441176
Araip.B01	136057783	T	C	0	0.466667	-0.466667
Araip.B01	136194860	T	C	0.333333	0.222222	0.111111
Araip.B01	136211514	G	A	0.272727	0.285714	-0.012987
Araip.B01	136805964	A	C	0.5	0	0.5
Araip.B01	136870235	C	T	0.625	0.090909	0.534091
Araip.B01	137054211	G	A	0.666667	0.210526	0.45614
Araip.B01	137065879	G	T	0.615385	0.454545	0.160839
Araip.B01	137107196	A	G	0.375	0.333333	0.041667
Araip.B01	137285820	A	G	0.5	0.4	0.1
Araip.B02	439977	A	G	0.133333	0.45	-0.316667
Araip.B02	650256	C	T	0.785714	0.771429	0.014286
Araip.B02	740841	C	A	0.416667	0.45	-0.033333
Araip.B02	878862	C	T	0.5	0.533333	-0.033333
Araip.B02	1112353	A	G	0.4	0.444444	-0.044444
Araip.B02	1478207	A	C	0.4	0.636364	-0.236364
Araip.B02	1838399	C	T	0.076923	0.230769	-0.153846
Araip.B02	2129716	C	T	0.266667	0.642857	-0.37619
Araip.B02	2275614	T	C	0.416667	0.555556	-0.138889
Araip.B02	2433265	C	T	0.636364	0.5625	0.073864
Araip.B02	2650000	G	A	0.5	0.222222	0.277778
Araip.B02	2650206	A	G	0.625	0.625	0
Araip.B02	2701700	T	C	0.727273	0.764706	-0.037433
Araip.B02	3917040	T	C	1	0.619048	0.380952
Araip.B02	3949923	C	T	0.5	0.555556	-0.055556
Araip.B02	4219511	T	C	0.333333	0.35	-0.016667
Araip.B02	4765392	C	T	0.272727	0.481481	-0.208754
Araip.B02	4784645	C	A	0.714286	0.2	0.514286
Araip.B02	4820038	T	C	0.909091	0.285714	0.623377
Araip.B02	4835807	C	T	0.75	0.333333	0.416667
Araip.B02	5035080	G	C	0.777778	0.52381	0.253968
Araip.B02	5067053	T	C	0.909091	0.5625	0.346591
Araip.B02	5361723	T	C	0.526316	0.470588	0.055728
Araip.B02	5461752	A	C	0.75	0.666667	0.083333
Araip.B02	5464659	T	C	1	0.705882	0.294118
Araip.B02	5473062	A	T	0.928571	0.444444	0.484127
Araip.B02	5884382	G	A	0.875	0.666667	0.208333
Araip.B02	5911003	A	C	0.9	0.533333	0.366667
Araip.B02	5957936	C	T	0.571429	0.294118	0.277311
Araip.B02	8017300	C	T	0.764706	0.625	0.139706
Araip.B02	8570930	T	C	0.166667	0.368421	-0.201754
Araip.B02	8631238	C	T	1	1	0
Araip.B02	13186878	C	T	0.4	0.272727	0.127273
Araip.B02	14079909	G	A	0.25	0.227273	0.022727
Araip.B02	18734207	A	G	1	0.571429	0.428571
Araip.B02	21935572	G	A	0.416667	0.451613	-0.034946
Araip.B02	25367296	C	G	0.8	0.55	0.25
Araip.B02	29804507	T	C	0.071429	0.272727	-0.201299
Araip.B02	32562037	A	G	0.6	0.6	0
Araip.B02	33960141	A	G	0.785714	0.6875	0.098214
Araip.B02	36604402	A	G	1	0.647059	0.352941
Araip.B02	38149467	C	A	0.428571	0.368421	0.06015
Araip.B02	38907653	T	C	0.666667	0.619048	0.047619
Araip.B02	41101531	A	G	0.636364	0.555556	0.080808
Araip.B02	41909597	A	T	0.9	0.47619	0.42381
Araip.B02	42911817	C	T	0.2	0.214286	-0.014286
Araip.B02	45057884	A	T	0.333333	0.4375	-0.104167
Araip.B02	45139330	G	A	0.625	0.736842	-0.111842
Araip.B02	50193354	T	C	0.25	0.4	-0.15
Araip.B02	52499218	T	C	0.727273	0.692308	0.034965
Araip.B02	52564611	T	C	0.375	0.714286	-0.339286
Araip.B02	57360225	T	C	0.230769	0.416667	-0.185897
Araip.B02	57502061	A	T	0.47619	0.16129	0.3149
Araip.B02	58935161	T	C	0.6	0.190476	0.409524
Araip.B02	62423552	C	T	0.7	0.625	0.075
Araip.B02	64271653	A	G	0.35	0.409091	-0.059091
Araip.B02	66095759	T	A	0.769231	0.769231	0
Araip.B02	66818030	G	A	0.285714	0.466667	-0.180952
Araip.B02	66961082	T	A	0.692308	0.705882	-0.013575
Araip.B02	67713925	G	A	0.538462	0.5	0.038462
Araip.B02	68359672	G	A	0.25	0.269231	-0.019231
Araip.B02	69525743	G	A	0.454545	0.647059	-0.192513
Araip.B02	69725526	A	G	0.916667	0.333333	0.583333
Araip.B02	73953522	A	G	0.125	0.166667	-0.041667
Araip.B02	77642246	A	G	1	0.307692	0.692308
Araip.B02	80068512	A	G	0.1	0.173913	-0.073913
Araip.B02	81001062	T	C	1	0.666667	0.333333
Araip.B02	83557061	C	T	0.363636	0.153846	0.20979
Araip.B02	86469633	C	T	0.538462	0.44	0.098462
Araip.B02	87552976	G	T	0.785714	0.5	0.285714
Araip.B02	89507006	A	G	1	0.388889	0.611111
Araip.B02	89758414	T	A	0.8125	0.611111	0.201389
Araip.B02	90096857	G	A	1	0.4375	0.5625
Araip.B02	90351248	G	A	1	0.4	0.6
Araip.B02	90351673	C	T	1	0.529412	0.470588
Araip.B02	90370484	G	A	0.9	0.470588	0.429412
Araip.B02	90507340	G	A	0.411765	0.1	0.311765
Araip.B02	90623075	A	T	0.923077	0.235294	0.687783
Araip.B02	90777355	T	C	0.916667	0.5	0.416667
Araip.B02	90974758	T	C	1	0.444444	0.555556
Araip.B02	91044356	A	G	1	0.352941	0.647059
Araip.B02	91216125	C	G	1	0.3125	0.6875
Araip.B02	91276284	G	A	0.533333	0.315789	0.217544
Araip.B02	91494318	G	A	1	0.333333	0.666667
Araip.B02	91663625	G	A	0.888889	0.235294	0.653595
Araip.B02	91748260	A	T	1	0.466667	0.533333
Araip.B02	91777010	T	C	1	0.526316	0.473684
Araip.B02	92133512	C	T	0.666667	0.421053	0.245614
Araip.B02	92154461	T	C	1	0.263158	0.736842
Araip.B02	92206335	A	C	0.8	0.470588	0.329412
Araip.B02	92206336	A	T	0.9	0.470588	0.429412
Araip.B02	92376960	G	A	1	0.409091	0.590909
Araip.B02	92552814	T	C	1	0.428571	0.571429
Araip.B02	92642865	T	C	0.916667	0.809524	0.107143
Araip.B02	93322492	A	C	1	0.526316	0.473684
Araip.B02	93352801	A	C	0.727273	0.466667	0.260606
Araip.B02	93598524	A	G	1	0.294118	0.705882
Araip.B02	93819324	A	C	0.588235	0.25	0.338235
Araip.B02	93825196	G	A	0.833333	0.210526	0.622807
Araip.B02	93865549	C	G	1	0.588235	0.411765
Araip.B02	93937659	T	C	0.882353	0.25	0.632353
Araip.B02	93938028	T	A	0.857143	0.416667	0.440476
Araip.B02	94092932	A	G	1	0.090909	0.909091
Araip.B02	94259331	G	A	1	0.470588	0.529412
Araip.B02	94343012	T	C	0.928571	0.565217	0.363354
Araip.B02	94772776	C	T	1	0.388889	0.611111
Araip.B02	94773019	G	A	1	0.227273	0.772727
Araip.B02	94865381	C	T	1	0.416667	0.583333
Araip.B02	95050564	T	C	0.888889	0.478261	0.410628
Araip.B02	95255035	T	C	1	0.416667	0.583333
Araip.B02	95598453	C	G	0.947368	0.461538	0.48583
Araip.B02	95638337	A	G	1	0.470588	0.529412
Araip.B02	95639775	A	C	0.928571	0.25	0.678571
Araip.B02	95701756	G	A	0.8	0.363636	0.436364
Araip.B02	95866951	C	A	1	0.321429	0.678571
Araip.B02	96155214	T	C	0.2	0.230769	-0.030769
Araip.B02	96168683	G	A	0.818182	0.3	0.518182
Araip.B02	96283321	A	G	0.705882	0.35	0.355882
Araip.B02	96497151	A	G	1	0.694444	0.305556
Araip.B02	96692902	T	C	0.833333	0.466667	0.366667
Araip.B02	96819320	G	A	0.705882	0.416667	0.289216
Araip.B02	96939306	A	G	0.833333	0.461538	0.371795
Araip.B02	97036896	A	G	0.857143	0.470588	0.386555
Araip.B02	97087991	T	C	0.785714	0.272727	0.512987
Araip.B02	97126021	G	A	0.928571	0.466667	0.461905
Araip.B02	97131421	A	G	1	0.176471	0.823529
Araip.B02	97213618	G	A	0.785714	0.45	0.335714
Araip.B02	97238366	A	G	0.75	0.375	0.375
Araip.B02	97367617	A	G	0.3	0.26087	0.03913
Araip.B02	97493595	C	T	0.866667	0.615385	0.251282
Araip.B02	97498296	A	C	0.916667	0.368421	0.548246
Araip.B02	97564772	G	C	0.833333	0.352941	0.480392
Araip.B02	97608685	G	A	0.45	0.473684	-0.023684
Araip.B02	97716309	A	G	0.625	0.3125	0.3125
Araip.B02	97743317	T	C	0.75	0.5	0.25
Araip.B02	97759962	A	G	0.909091	0.2	0.709091
Araip.B02	98785242	C	G	0.8	0.521739	0.278261
Araip.B02	98956533	T	C	0.625	0.65	-0.025
Araip.B02	99041247	A	G	0.571429	0.363636	0.207792
Araip.B02	99042383	A	G	0.7	0.5625	0.1375
Araip.B02	99099336	G	C	0.444444	0.5625	-0.118056
Araip.B02	99325562	G	A	0.846154	0.222222	0.623932
Araip.B02	99377725	A	G	0.75	0.458333	0.291667
Araip.B02	99472781	A	C	0.25	0.238095	0.011905
Araip.B02	99748667	A	G	0.666667	0.842105	-0.175439
Araip.B02	99966272	T	C	0.764706	0.65	0.114706
Araip.B02	100026862	T	C	0.833333	0.55	0.283333
Araip.B02	100029995	C	T	0.176471	0.192308	-0.015837
Araip.B02	100030040	T	C	0.857143	0.461538	0.395604
Araip.B02	100069258	A	C	0.583333	0.352941	0.230392
Araip.B02	100113911	A	C	0.5	0.434783	0.065217
Araip.B02	100118088	A	T	0.571429	0.222222	0.349206
Araip.B02	100512277	T	C	0.608696	0.566667	0.042029
Araip.B02	100555213	A	G	0.8125	0.363636	0.448864
Araip.B02	100613100	C	G	0.294118	0.368421	-0.074303
Araip.B02	100799182	C	A	0.666667	0.636364	0.030303
Araip.B02	100920696	A	G	0.1	0.4	-0.3
Araip.B02	101068497	G	C	0.35	0.12	0.23
Araip.B02	101147305	T	A	0.538462	0.5625	-0.024038
Araip.B02	101267501	A	T	0.615385	0.307692	0.307692
Araip.B02	101322021	A	G	0.666667	0.333333	0.333333
Araip.B02	101591299	G	A	0.5	0.380952	0.119048
Araip.B02	101653942	T	G	0.314286	0.15	0.164286
Araip.B02	101655862	T	C	0	0.227273	-0.227273
Araip.B02	101807129	C	T	0.769231	0.5	0.269231
Araip.B02	101824799	T	C	0.555556	0.6	-0.044444
Araip.B02	101827285	A	G	0.291667	0.181818	0.109848
Araip.B02	102396026	C	A	0.769231	0.529412	0.239819
Araip.B02	102412247	A	G	0.625	0.5	0.125
Araip.B02	102587933	C	T	0.538462	0.55	-0.011538
Araip.B02	102600274	G	A	0.727273	0.277778	0.449495
Araip.B02	102601289	G	C	0.666667	0.428571	0.238095
Araip.B02	102841927	G	A	1	0.787879	0.212121
Araip.B02	104759614	T	C	0.705882	0.648649	0.057234
Araip.B03	201845	G	A	0.222222	0.434783	-0.21256
Araip.B03	276430	T	C	0.25	0.533333	-0.283333
Araip.B03	869403	T	C	0.1	0.526316	-0.426316
Araip.B03	1791755	A	G	0.25	0.266667	-0.016667
Araip.B03	2461663	A	C	0.285714	0.266667	0.019048
Araip.B03	2549261	T	C	0.642857	0.631579	0.011278
Araip.B03	2586110	G	A	0.166667	0.214286	-0.047619
Araip.B03	3039590	C	T	0.294118	0.588235	-0.294118
Araip.B03	3096124	A	C	0.4	0.521739	-0.121739
Araip.B03	3203732	A	G	0.090909	0.166667	-0.075758
Araip.B03	3217936	T	C	0.294118	0.153846	0.140271
Araip.B03	3240648	T	C	0.736842	0.577778	0.159064
Araip.B03	3244865	C	T	0.545455	0.157895	0.38756
Araip.B03	3402421	T	C	0.666667	0.388889	0.277778
Araip.B03	3409497	A	G	0.3	0.083333	0.216667
Araip.B03	3566961	A	C	0.5	0.375	0.125
Araip.B03	3632908	A	G	0.619048	0.615385	0.003663
Araip.B03	3657707	T	C	0.272727	0.066667	0.206061
Araip.B03	3721784	A	G	0.833333	0.533333	0.3
Araip.B03	3732774	T	G	0.133333	0.315789	-0.182456
Araip.B03	3759915	A	T	0.285714	0.25	0.035714
Araip.B03	3976443	T	G	0.5	0.431818	0.068182
Araip.B03	4026215	A	G	0.090909	0.176471	-0.085561
Araip.B03	4089571	A	G	0.266667	0.230769	0.035897
Araip.B03	4101914	T	G	0.333333	0.352941	-0.019608
Araip.B03	4104623	T	C	0.3	0.111111	0.188889
Araip.B03	4177190	A	G	0.909091	0.7	0.209091
Araip.B03	4307024	G	C	0.357143	0.266667	0.090476
Araip.B03	4388538	C	G	0.285714	0.1875	0.098214
Araip.B03	4396997	C	T	0.25	0.034483	0.215517
Araip.B03	4410381	A	T	0.454545	0.05	0.404545
Araip.B03	4418579	A	C	0.529412	0.444444	0.084967
Araip.B03	4426937	T	C	0.3125	0.333333	-0.020833
Araip.B03	4527010	A	C	0.4	0.2	0.2
Araip.B03	4602550	T	C	0.538462	0.083333	0.455128
Araip.B03	4696336	G	A	0.777778	0.5	0.277778
Araip.B03	4902168	T	C	0.538462	0.153846	0.384615
Araip.B03	4921528	C	T	0.428571	0.388889	0.039683
Araip.B03	4973448	C	T	0.4375	0.307692	0.129808
Araip.B03	5023378	A	G	0.916667	0.3125	0.604167
Araip.B03	6386747	T	C	0.722222	0.782609	-0.060386
Araip.B03	9467849	C	T	0.705882	0.75	-0.044118
Araip.B03	9510545	C	G	0.416667	0.076923	0.339744
Araip.B03	9518470	G	A	0.722222	0.73913	-0.016908
Araip.B03	11449286	G	A	0.727273	0.588235	0.139037
Araip.B03	12045182	C	T	0.6	0.5	0.1
Araip.B03	16031233	A	G	0.6	0.722222	-0.122222
Araip.B03	21463350	A	G	0.333333	0.4	-0.066667
Araip.B03	22151493	C	G	0.666667	0.894737	-0.22807
Araip.B03	22445392	T	C	0.76	0.794118	-0.034118
Araip.B03	22479605	T	C	0.5	0.5625	-0.0625
Araip.B03	24088895	A	C	0.611111	0.714286	-0.103175
Araip.B03	26147625	A	T	0.2	0.173913	0.026087
Araip.B03	28368046	A	G	0.052632	0.333333	-0.280702
Araip.B03	30023785	T	C	0.272727	0.142857	0.12987
Araip.B03	33425898	T	A	0.461538	0.259259	0.202279
Araip.B03	34086535	A	G	0.842105	0.92	-0.077895
Araip.B03	35234910	A	T	0.26087	0.428571	-0.167702
Araip.B03	42564252	T	A	0.25	0.307692	-0.057692
Araip.B03	43914241	A	G	0.615385	0.4375	0.177885
Araip.B03	44056786	G	T	0.444444	0.235294	0.20915
Araip.B03	44361847	C	G	0.214286	0.117647	0.096639
Araip.B03	45877219	G	A	0.857143	0.590909	0.266234
Araip.B03	47238650	C	T	0.692308	0.818182	-0.125874
Araip.B03	47968058	C	T	0.384615	0.235294	0.149321
Araip.B03	47968066	A	G	0.384615	0.176471	0.208145
Araip.B03	47979918	A	C	0.5	0.388889	0.111111
Araip.B03	49138543	G	A	0.692308	1	-0.307692
Araip.B03	49139244	C	T	0.181818	0.242424	-0.060606
Araip.B03	51740066	T	C	0.846154	0.740741	0.105413
Araip.B03	52316543	A	G	0.529412	0.625	-0.095588
Araip.B03	56495807	T	C	0.6	0.647059	-0.047059
Araip.B03	56812778	C	T	0.272727	0.428571	-0.155844
Araip.B03	57470022	G	A	0.4	0.2	0.2
Araip.B03	57929602	A	G	0.461538	0.434783	0.026756
Araip.B03	59867808	C	A	0.272727	0.166667	0.106061
Araip.B03	61163736	T	A	0.666667	0.5	0.166667
Araip.B03	63357467	A	G	0.5	0.333333	0.166667
Araip.B03	63701052	G	T	0.666667	0.741935	-0.075269
Araip.B03	68612086	C	T	0.3	0.238095	0.061905
Araip.B03	71391831	T	G	1	1	0
Araip.B03	72256532	T	C	0.214286	0.25	-0.035714
Araip.B03	73366946	T	G	0.538462	0.655172	-0.116711
Araip.B03	73366997	T	G	0.466667	0.56	-0.093333
Araip.B03	75585345	G	A	0.642857	0.294118	0.348739
Araip.B03	77464619	A	G	0.5	0.461538	0.038462
Araip.B03	77852268	T	C	0.6	0.133333	0.466667
Araip.B03	77852660	T	C	0.333333	0.421053	-0.087719
Araip.B03	79709103	G	A	0.315789	0.263158	0.052632
Araip.B03	79981958	C	A	0.833333	0.368421	0.464912
Araip.B03	82420326	C	T	0.571429	0.73913	-0.167702
Araip.B03	82615079	G	A	0.176471	0.375	-0.198529
Araip.B03	88274960	G	T	0.777778	0.647059	0.130719
Araip.B03	92682032	C	T	0.333333	0.142857	0.190476
Araip.B03	92939428	C	T	0.454545	0.277778	0.176768
Araip.B03	93550777	C	T	0.181818	0.482759	-0.30094
Araip.B03	93879694	C	T	0.5625	0.1875	0.375
Araip.B03	94017544	G	A	0.266667	0.285714	-0.019048
Araip.B03	94209013	G	A	0.5	0.357143	0.142857
Araip.B03	94531163	T	A	0.769231	0.645161	0.124069
Araip.B03	95083143	G	A	0.272727	0.210526	0.062201
Araip.B03	95970520	A	T	0.5	0.6	-0.1
Araip.B03	96593242	A	G	0.5	0.166667	0.333333
Araip.B03	99337550	A	G	0.214286	0.347826	-0.13354
Araip.B03	100012563	A	G	0.285714	0.3	-0.014286
Araip.B03	101261339	T	C	0.5	0.64	-0.14
Araip.B03	101737860	A	G	1	0.565217	0.434783
Araip.B03	103341623	C	T	0.6	0.52381	0.07619
Araip.B03	104648263	A	G	0.615385	0.230769	0.384615
Araip.B03	108289395	C	A	0.083333	0.4	-0.316667
Araip.B03	110332338	C	T	0.5	0.421053	0.078947
Araip.B03	110894849	T	C	0.125	0.5	-0.375
Araip.B03	111804859	T	C	0.222222	0.285714	-0.063492
Araip.B03	113031971	G	A	0.6	0.533333	0.066667
Araip.B03	116626301	C	G	0.090909	0.333333	-0.242424
Araip.B03	116936887	C	T	0.333333	0.157895	0.175439
Araip.B03	117409252	T	C	0.333333	0.428571	-0.095238
Araip.B03	118307663	G	A	0.416667	0.533333	-0.116667
Araip.B03	119420148	C	G	0.5	0.5625	-0.0625
Araip.B03	120340568	G	T	0.545455	0.421053	0.124402
Araip.B03	122094115	A	G	0.529412	0.733333	-0.203922
Araip.B03	123705592	G	C	0.357143	0.181818	0.175325
Araip.B03	125806678	A	G	0.9	0.318182	0.581818
Araip.B03	125962058	C	T	0.4	0.291667	0.108333
Araip.B03	125969104	C	T	0.6	0.461538	0.138462
Araip.B03	126000326	G	A	0.5	0.333333	0.166667
Araip.B03	126107391	T	A	0.857143	0.15	0.707143
Araip.B03	126281169	T	C	0.727273	0.461538	0.265734
Araip.B03	126324094	T	C	0.809524	0.636364	0.17316
Araip.B03	126348072	T	C	0.666667	0.5	0.166667
Araip.B03	126351052	A	C	0.647059	0.842105	-0.195046
Araip.B03	126357188	T	G	0.75	0.551724	0.198276
Araip.B03	126536650	A	G	0.6875	0.368421	0.319079
Araip.B03	126571569	G	A	0.625	0.35	0.275
Araip.B03	126663084	C	T	0.666667	0.571429	0.095238
Araip.B03	126673324	A	G	0.833333	0.428571	0.404762
Araip.B03	126733073	A	C	0.9	0.636364	0.263636
Araip.B03	126785072	A	T	0.538462	0.529412	0.00905
Araip.B03	126961410	T	G	0.428571	0.6875	-0.258929
Araip.B03	127040482	T	C	0.642857	0.285714	0.357143
Araip.B03	127262197	A	G	0.5	0.611111	-0.111111
Araip.B03	127361218	T	C	0.666667	0.518519	0.148148
Araip.B03	127367037	G	A	0.666667	0.6875	-0.020833
Araip.B03	127386561	C	G	0.666667	0.5	0.166667
Araip.B03	127586227	A	C	0.4	0.52381	-0.12381
Araip.B03	127595083	T	G	0.538462	0.428571	0.10989
Araip.B03	127741336	T	G	0.625	0.68	-0.055
Araip.B03	127741339	C	T	0.625	0.64	-0.015
Araip.B03	127742226	C	T	0.533333	0.818182	-0.284848
Araip.B03	127742824	T	G	0.666667	0.666667	0
Araip.B03	127754220	T	C	0.583333	0.5625	0.020833
Araip.B03	127772042	G	T	0.636364	0.448276	0.188088
Araip.B03	127838741	T	C	0.571429	0.666667	-0.095238
Araip.B03	127975600	A	G	0.666667	0.8	-0.133333
Araip.B03	128488904	C	A	0.6	0.388889	0.211111
Araip.B03	129163495	A	G	0.5625	0.357143	0.205357
Araip.B03	129689266	T	C	0.636364	0.736842	-0.100478
Araip.B03	129798893	C	A	0.875	0.666667	0.208333
Araip.B03	129899088	A	C	0.875	0.733333	0.141667
Araip.B03	129979888	C	T	0.444444	0.384615	0.059829
Araip.B03	130000561	C	A	0.888889	0.307692	0.581197
Araip.B03	130401446	T	G	0.2	0.8125	-0.6125
Araip.B03	130431862	A	G	0.5	0.666667	-0.166667
Araip.B03	130628660	C	T	0.6	0.214286	0.385714
Araip.B03	130672623	A	G	0.416667	0.307692	0.108974
Araip.B03	130902585	G	A	0.416667	0.391304	0.025362
Araip.B03	131371853	T	C	0.444444	0.421053	0.023392
Araip.B03	131378668	T	C	0.789474	0.606061	0.183413
Araip.B03	131378989	A	G	0.75	0.470588	0.279412
Araip.B03	131439640	A	G	0.888889	0.5	0.388889
Araip.B03	131584372	T	C	0.6	0.571429	0.028571
Araip.B03	131740144	T	A	0.5625	0.4	0.1625
Araip.B03	131753748	T	A	0.7	0.380952	0.319048
Araip.B03	131762526	A	C	0.75	0.5	0.25
Araip.B03	131785803	C	T	0.285714	0.5	-0.214286
Araip.B03	131823542	A	T	0.285714	0.35	-0.064286
Araip.B03	132039818	T	A	0.526316	0.35	0.176316
Araip.B03	132129316	T	C	0.647059	0.318182	0.328877
Araip.B03	132136657	A	G	0.6	0.133333	0.466667
Araip.B03	132209352	G	A	0.545455	0.166667	0.378788
Araip.B03	132211272	A	G	0.176471	0.235294	-0.058824
Araip.B03	132564409	C	T	0.615385	0.416667	0.198718
Araip.B03	132963443	G	A	0.785714	0.238095	0.547619
Araip.B03	133077711	C	T	0.538462	0.25	0.288462
Araip.B03	133081947	G	A	0.578947	0.214286	0.364662
Araip.B03	133342682	T	C	0.9	0.142857	0.757143
Araip.B03	133429290	C	T	0.875	0.1	0.775
Araip.B03	133474358	C	T	0.9	0.2	0.7
Araip.B03	133570114	G	A	0.9375	0.266667	0.670833
Araip.B03	133695005	T	C	0.8	0.166667	0.633333
Araip.B03	133767570	G	A	1	0.166667	0.833333
Araip.B03	133954053	T	G	0.916667	0.266667	0.65
Araip.B03	133991905	C	T	1	0.3125	0.6875
Araip.B03	134072453	T	C	1	0.153846	0.846154
Araip.B03	134249226	C	A	1	0.117647	0.882353
Araip.B03	134292596	G	A	0.923077	0.357143	0.565934
Araip.B03	134386083	C	A	0.857143	0.1875	0.669643
Araip.B03	134498778	A	G	0.888889	0.176471	0.712418
Araip.B03	134555114	C	A	0.666667	0.05	0.616667
Araip.B03	134737184	C	T	0.5	0.05	0.45
Araip.B03	134767978	C	T	0.625	0.380952	0.244048
Araip.B03	134856692	A	G	0.625	0.407407	0.217593
Araip.B03	134887240	A	G	1	0.214286	0.785714
Araip.B03	134894917	C	T	0.733333	0.142857	0.590476
Araip.B03	134894934	T	C	0.75	0.076923	0.673077
Araip.B03	134987240	G	A	0.5	0.25	0.25
Araip.B04	287018	T	C	0.6	0.642857	-0.042857
Araip.B04	347240	A	G	0.5	0.733333	-0.233333
Araip.B04	363032	C	T	0.5	0.736842	-0.236842
Araip.B04	367554	A	G	0.428571	0.6	-0.171429
Araip.B04	436423	T	C	0.25	0.444444	-0.194444
Araip.B04	436576	C	T	0.181818	0.538462	-0.356643
Araip.B04	589205	A	G	0.5	0.421053	0.078947
Araip.B04	804555	A	G	0.526316	0.428571	0.097744
Araip.B04	860063	T	G	0.75	0.3125	0.4375
Araip.B04	1021304	G	A	0.875	0.263158	0.611842
Araip.B04	1056438	T	C	0.454545	0.7	-0.245455
Araip.B04	1231096	C	A	0.571429	0.5	0.071429
Araip.B04	1239887	G	A	0.333333	0.5	-0.166667
Araip.B04	1241841	A	C	0.809524	0.769231	0.040293
Araip.B04	1262394	T	C	0.538462	0.608696	-0.070234
Araip.B04	1274015	T	C	0.5	0.52	-0.02
Araip.B04	2016887	T	C	0.384615	0.4375	-0.052885
Araip.B04	2102373	C	G	0.538462	0.411765	0.126697
Araip.B04	2120551	T	C	0.4	0.454545	-0.054545
Araip.B04	2184411	C	A	0.4	0.4	0
Araip.B04	2270135	C	T	0.333333	0.526316	-0.192982
Araip.B04	2375931	A	G	0.2	0.666667	-0.466667
Araip.B04	2450772	G	A	0.307692	0.142857	0.164835
Araip.B04	2543276	C	T	0.25	0.333333	-0.083333
Araip.B04	2677494	T	C	0.666667	0.235294	0.431373
Araip.B04	2679123	C	G	0.222222	0.333333	-0.111111
Araip.B04	2733355	A	G	0.307692	0.481481	-0.173789
Araip.B04	2979725	C	T	0.4375	0.5	-0.0625
Araip.B04	3224834	G	C	0.461538	0.25	0.211538
Araip.B04	3284193	A	G	0.730769	0.71875	0.012019
Araip.B04	3322798	A	G	0.65	0.714286	-0.064286
Araip.B04	4666495	A	G	0.272727	0.526316	-0.253589
Araip.B04	4687705	C	T	0.242424	0.26087	-0.018445
Araip.B04	4922740	A	G	0.25	0.470588	-0.220588
Araip.B04	5017557	A	G	0.384615	0.285714	0.098901
Araip.B04	5219610	T	C	0.4	0.380952	0.019048
Araip.B04	5262994	C	T	0.315789	0.333333	-0.017544
Araip.B04	5303140	C	G	0.363636	0.333333	0.030303
Araip.B04	5322395	A	G	0.466667	0.5625	-0.095833
Araip.B04	5441231	G	A	0.153846	0.583333	-0.429487
Araip.B04	5457528	C	T	0.454545	0.25	0.204545
Araip.B04	5856601	G	A	0.222222	0.529412	-0.30719
Araip.B04	6098941	T	C	0.181818	0.294118	-0.112299
Araip.B04	6188441	G	A	0.428571	0.5	-0.071429
Araip.B04	6973669	T	A	0	0.071429	-0.071429
Araip.B04	7010329	G	A	0.5	0.407407	0.092593
Araip.B04	7522697	A	G	0.176471	0.35	-0.173529
Araip.B04	7660455	G	T	0	0	0
Araip.B04	7890090	T	C	0	0.066667	-0.066667
Araip.B04	8264980	C	T	0	0.235294	-0.235294
Araip.B04	8791614	T	C	0.375	0.478261	-0.103261
Araip.B04	9695965	A	G	0.133333	0.2	-0.066667
Araip.B04	9832378	A	G	0.6	0.266667	0.333333
Araip.B04	9872897	G	T	0.416667	0.266667	0.15
Araip.B04	9993787	A	G	0.555556	0.533333	0.022222
Araip.B04	10106853	T	C	0.583333	0.411765	0.171569
Araip.B04	10112720	A	T	0.272727	0.521739	-0.249012
Araip.B04	10824688	A	G	0.111111	0.611111	-0.5
Araip.B04	10989201	G	A	0.2	0.37037	-0.17037
Araip.B04	11020616	A	G	0.3	0.4	-0.1
Araip.B04	11073809	A	G	0.272727	0.571429	-0.298701
Araip.B04	11075668	A	G	0.230769	0.588235	-0.357466
Araip.B04	11279893	C	G	0.6	0.666667	-0.066667
Araip.B04	11294693	C	T	0.363636	0.615385	-0.251748
Araip.B04	11370587	T	C	0.357143	0.666667	-0.309524
Araip.B04	11445902	T	C	0.2	0.5	-0.3
Araip.B04	11486958	A	G	0.333333	0.6	-0.266667
Araip.B04	11791463	A	C	0.444444	0.833333	-0.388889
Araip.B04	11890443	A	G	0.263158	0.4	-0.136842
Araip.B04	11983209	T	C	0.333333	0.444444	-0.111111
Araip.B04	12119529	A	G	0.384615	0.714286	-0.32967
Araip.B04	12125789	T	G	0.333333	0.421053	-0.087719
Araip.B04	12463320	G	A	0.416667	0.294118	0.122549
Araip.B04	12478227	A	G	0.916667	0.478261	0.438406
Araip.B04	12478291	A	G	0.941176	0.52	0.421176
Araip.B04	12527837	A	G	0.133333	0.333333	-0.2
Araip.B04	12783107	A	G	0.3125	0.083333	0.229167
Araip.B04	13253393	T	C	0.666667	0.636364	0.030303
Araip.B04	13260774	T	C	0.5	0.6	-0.1
Araip.B04	13303006	C	G	0.615385	0.631579	-0.016194
Araip.B04	13303740	C	T	0.5	0.583333	-0.083333
Araip.B04	13483861	A	G	0.571429	0.45	0.121429
Araip.B04	13540612	T	G	0.533333	0.5	0.033333
Araip.B04	13572179	A	C	0.25	0.285714	-0.035714
Araip.B04	13626706	C	T	0.5	0.588235	-0.088235
Araip.B04	13737266	T	C	0.625	0.5	0.125
Araip.B04	13750493	G	A	0.222222	0.615385	-0.393162
Araip.B04	13813632	A	C	0.615385	0.655172	-0.039788
Araip.B04	14044949	C	A	0.285714	0	0.285714
Araip.B04	14119505	T	A	0.416667	1	-0.583333
Araip.B04	14322989	G	T	0.545455	0.6875	-0.142045
Araip.B04	14464670	A	G	0.666667	0.588235	0.078431
Araip.B04	14659896	G	A	0.4	0.411765	-0.011765
Araip.B04	14674266	G	A	0.75	0.529412	0.220588
Araip.B04	14677449	C	G	0.416667	0.384615	0.032051
Araip.B04	14711945	A	T	0.5	0.529412	-0.029412
Araip.B04	14823390	C	T	0	0.461538	-0.461538
Araip.B04	14824687	T	C	0.4	0.7	-0.3
Araip.B04	14865158	T	G	0.428571	0.684211	-0.255639
Araip.B04	14885334	G	T	0.533333	0.642857	-0.109524
Araip.B04	14974577	C	T	0.777778	0.5625	0.215278
Araip.B04	15060067	T	C	0.642857	0.5	0.142857
Araip.B04	15072372	C	T	0.6	0.368421	0.231579
Araip.B04	15081286	C	T	0.2	0.823529	-0.623529
Araip.B04	15169327	T	C	0.357143	0.285714	0.071429
Araip.B04	15201725	G	T	0.363636	0.666667	-0.30303
Araip.B04	16214481	T	C	0.538462	0.846154	-0.307692
Araip.B04	16678967	G	A	0.230769	0.55	-0.319231
Araip.B04	16924846	T	A	0.555556	0.733333	-0.177778
Araip.B04	17151703	A	G	0.4	0.7	-0.3
Araip.B04	17285401	A	G	0.545455	0.384615	0.160839
Araip.B04	17514344	C	T	0.416667	0.666667	-0.25
Araip.B04	17556849	T	A	0.428571	0.666667	-0.238095
Araip.B04	17570002	C	T	0.636364	0.428571	0.207792
Araip.B04	17596403	A	G	0.272727	0.5	-0.227273
Araip.B04	17599864	G	A	0.428571	0.466667	-0.038095
Araip.B04	17614898	A	C	0.571429	0.466667	0.104762
Araip.B04	17749384	A	C	0.818182	0.5625	0.255682
Araip.B04	17861809	C	T	0.285714	0.5	-0.214286
Araip.B04	17870103	A	G	0.7	0.533333	0.166667
Araip.B04	18071124	C	G	0.642857	0.75	-0.107143
Araip.B04	18262142	A	G	0.555556	0.636364	-0.080808
Araip.B04	18474497	A	G	0.5	0.727273	-0.227273
Araip.B04	18620189	C	T	0.538462	0.615385	-0.076923
Araip.B04	19229644	G	T	0.75	0.625	0.125
Araip.B04	19437703	G	A	0.571429	0.777778	-0.206349
Araip.B04	19842788	C	T	0.5	0.666667	-0.166667
Araip.B04	19932538	G	A	0.142857	0.529412	-0.386555
Araip.B04	20438350	G	A	0.285714	0.214286	0.071429
Araip.B04	20506378	G	C	0.5625	0.705882	-0.143382
Araip.B04	20805273	A	G	0.545455	0.25	0.295455
Araip.B04	21197556	A	C	0.666667	0.538462	0.128205
Araip.B04	21636494	C	T	0.466667	0.5	-0.033333
Araip.B04	21690196	G	A	0.6	0.526316	0.073684
Araip.B04	21716425	G	A	0.416667	0.481481	-0.064815
Araip.B04	21992538	C	T	0.3	0.6875	-0.3875
Araip.B04	22367801	T	C	0.444444	0.789474	-0.345029
Araip.B04	22419171	C	A	0.25	0.185185	0.064815
Araip.B04	22494648	G	C	0.25	0.526316	-0.276316
Araip.B04	22497568	C	T	0.3	0.785714	-0.485714
Araip.B04	22514206	C	T	0.333333	0.388889	-0.055556
Araip.B04	22747034	G	A	0.363636	0.5625	-0.198864
Araip.B04	22887767	C	G	0.2	0.470588	-0.270588
Araip.B04	23356014	G	A	0.5	0.533333	-0.033333
Araip.B04	23519555	A	T	0.428571	0.315789	0.112782
Araip.B04	23530812	C	T	0.4	0.428571	-0.028571
Araip.B04	23747463	A	G	0.5	0.714286	-0.214286
Araip.B04	23844466	G	A	0.444444	0.6	-0.155556
Araip.B04	23994353	C	T	0.538462	0.4375	0.100962
Araip.B04	24003917	T	C	0.666667	0.692308	-0.025641
Araip.B04	24142341	G	A	0.3	0.6875	-0.3875
Araip.B04	24741683	C	T	0.384615	0.538462	-0.153846
Araip.B04	25049727	T	A	0.923077	0.666667	0.25641
Araip.B04	25049748	T	C	0.928571	0.75	0.178571
Araip.B04	25371057	C	T	0.538462	0.444444	0.094017
Araip.B04	25752180	G	T	0.8	0.5	0.3
Araip.B04	25827895	T	G	0.636364	0.357143	0.279221
Araip.B04	25875086	T	C	0.4	0.466667	-0.066667
Araip.B04	26208606	T	G	0.545455	0.368421	0.177033
Araip.B04	26341902	C	A	0.777778	0.428571	0.349206
Araip.B04	26567668	A	C	0.4	0.681818	-0.281818
Araip.B04	26684526	C	T	0.5	0.653846	-0.153846
Araip.B04	26720361	C	T	0.384615	0.375	0.009615
Araip.B04	27066690	G	T	0.6	0.470588	0.129412
Araip.B04	27079068	G	A	0.647059	0.736842	-0.089783
Araip.B04	27093196	T	G	0.384615	0.625	-0.240385
Araip.B04	27221426	G	C	0.307692	0.333333	-0.025641
Araip.B04	27332226	T	C	0.692308	0.8	-0.107692
Araip.B04	27479290	A	G	0.533333	0.4375	0.095833
Araip.B04	27555356	C	T	0.4	0.5625	-0.1625
Araip.B04	27571446	T	C	0.125	0.466667	-0.341667
Araip.B04	27772199	A	G	0.4	0.5625	-0.1625
Araip.B04	28716270	G	A	0.571429	0.588235	-0.016807
Araip.B04	28915909	C	T	0.384615	0.416667	-0.032051
Araip.B04	28983468	T	C	0.4	0.388889	0.011111
Araip.B04	28996385	A	C	0.45	0.636364	-0.186364
Araip.B04	29001347	G	A	0.454545	0.357143	0.097403
Araip.B04	29003935	A	G	0.5	0.416667	0.083333
Araip.B04	29343772	T	C	0.307692	0.583333	-0.275641
Araip.B04	29853882	G	A	0.2	0.5	-0.3
Araip.B04	30016787	C	A	0.5	0.35	0.15
Araip.B04	30029832	G	A	0.375	0.526316	-0.151316
Araip.B04	30160046	G	T	0.538462	0.352941	0.18552
Araip.B04	30321628	A	G	0.642857	0.777778	-0.134921
Araip.B04	30615916	G	A	0.533333	0.8	-0.266667
Araip.B04	30684664	C	T	0.555556	0.842105	-0.28655
Araip.B04	30756549	G	A	0.6	0.5	0.1
Araip.B04	31948283	T	G	0.769231	0.586207	0.183024
Araip.B04	31955972	T	C	0.894737	0.791667	0.10307
Araip.B04	31956679	T	C	0.625	0.964286	-0.339286
Araip.B04	31978259	A	G	0.454545	0.529412	-0.074866
Araip.B04	32269016	C	T	0.333333	0.555556	-0.222222
Araip.B04	32376089	T	G	0.608696	0.888889	-0.280193
Araip.B04	32459694	A	G	0.6	0.923077	-0.323077
Araip.B04	35130656	T	C	0.416667	0.785714	-0.369048
Araip.B04	35320408	C	T	0.5	0.266667	0.233333
Araip.B04	35770011	C	T	0.285714	0.315789	-0.030075
Araip.B04	36378924	C	T	0.555556	0.533333	0.022222
Araip.B04	36385955	G	A	0.6	0.5	0.1
Araip.B04	36512810	C	G	0.642857	0.769231	-0.126374
Araip.B04	36629817	T	A	0.363636	0.230769	0.132867
Araip.B04	36660758	A	C	0.935484	0.689655	0.245829
Araip.B04	36861494	C	G	0.5	0.85	-0.35
Araip.B04	36957165	C	T	0.384615	0.565217	-0.180602
Araip.B04	37056440	A	C	0.75	0.681818	0.068182
Araip.B04	37056727	T	C	0.730769	0.7	0.030769
Araip.B04	37146386	A	G	0.454545	0.736842	-0.282297
Araip.B04	37185264	C	G	0.333333	0.541667	-0.208333
Araip.B04	37447981	T	C	0.625	0.555556	0.069444
Araip.B04	37448900	A	G	0.545455	0.333333	0.212121
Araip.B04	37470055	T	C	0.416667	0.5	-0.083333
Araip.B04	37499987	A	T	0.727273	0.294118	0.433155
Araip.B04	37921324	T	G	0.133333	0.352941	-0.219608
Araip.B04	38310745	G	C	0.7	0.416667	0.283333
Araip.B04	38317521	C	T	0.461538	0.428571	0.032967
Araip.B04	38346026	A	T	0.375	0.526316	-0.151316
Araip.B04	38464411	G	A	0.545455	0.419355	0.1261
Araip.B04	38902034	A	G	0.428571	0.578947	-0.150376
Araip.B04	39172082	G	T	0.538462	0.571429	-0.032967
Araip.B04	39319074	T	C	0.5	0.533333	-0.033333
Araip.B04	39839673	A	G	0.416667	0.625	-0.208333
Araip.B04	39924392	G	A	0.8	0.454545	0.345455
Araip.B04	40398773	C	T	0.352941	0.541667	-0.188725
Araip.B04	41113303	G	A	0.384615	0.272727	0.111888
Araip.B04	41717897	G	A	0.25	0.258065	-0.008065
Araip.B04	41941435	C	T	0.3	0.333333	-0.033333
Araip.B04	42048008	A	C	0.555556	0.631579	-0.076023
Araip.B04	42693068	A	G	0.285714	0.7	-0.414286
Araip.B04	42744823	T	C	0.461538	0.705882	-0.244344
Araip.B04	42747540	G	T	0.266667	0.416667	-0.15
Araip.B04	42943027	A	C	0.307692	0.3125	-0.004808
Araip.B04	42966313	G	A	0.75	0.3125	0.4375
Araip.B04	43691363	T	C	0.7	0.5	0.2
Araip.B04	43814585	T	C	0.6	0.736842	-0.136842
Araip.B04	44275243	G	T	0.2	0.294118	-0.094118
Araip.B04	44349208	A	C	0.5	0.736842	-0.236842
Araip.B04	44416623	C	T	0.857143	0.608696	0.248447
Araip.B04	44586714	G	A	0.142857	0.4	-0.257143
Araip.B04	44860041	T	G	0.5625	0.727273	-0.164773
Araip.B04	45152218	C	A	0.357143	0.583333	-0.22619
Araip.B04	46220316	T	A	0.454545	0.733333	-0.278788
Araip.B04	46390813	C	A	0.571429	0.333333	0.238095
Araip.B04	47073081	C	T	0.416667	0.315789	0.100877
Araip.B04	47614135	C	G	0.5	0.6	-0.1
Araip.B04	47861407	C	A	0.769231	0.642857	0.126374
Araip.B04	47940169	T	G	0.363636	0.173913	0.189723
Araip.B04	47941485	C	T	0.3	0.363636	-0.063636
Araip.B04	48154333	T	C	0.5	0.8	-0.3
Araip.B04	48312315	T	G	0.444444	0.642857	-0.198413
Araip.B04	48346038	C	T	0.5625	0.764706	-0.202206
Araip.B04	48632372	A	C	0.52381	0.5	0.02381
Araip.B04	48694812	T	A	0.555556	0.571429	-0.015873
Araip.B04	48889410	C	T	0.6	0.6875	-0.0875
Araip.B04	49019708	G	A	0.727273	0.735294	-0.008021
Araip.B04	49028129	A	C	0.555556	0.571429	-0.015873
Araip.B04	49292992	T	C	1	0.583333	0.416667
Araip.B04	49357086	T	A	0.8	0.444444	0.355556
Araip.B04	49359880	A	G	0.625	0.444444	0.180556
Araip.B04	49497145	T	C	0.571429	0.272727	0.298701
Araip.B04	49547928	C	A	0.714286	0.8	-0.085714
Araip.B04	50434385	G	C	0.7	0.894737	-0.194737
Araip.B04	50435315	T	C	0.307692	0.5	-0.192308
Araip.B04	50436250	A	G	0.333333	0.6875	-0.354167
Araip.B04	50724235	G	A	0.5	0.583333	-0.083333
Araip.B04	50819791	A	T	0.583333	0.5	0.083333
Araip.B04	51085841	C	T	0.727273	0.588235	0.139037
Araip.B04	51141765	G	T	0.2	0.416667	-0.216667
Araip.B04	51151202	A	G	0.3	0.368421	-0.068421
Araip.B04	51215218	A	T	0.571429	0.8	-0.228571
Araip.B04	51512147	A	C	0.428571	0.45	-0.021429
Araip.B04	51773578	G	A	0.28	0.391304	-0.111304
Araip.B04	51774015	T	C	0.8	0.666667	0.133333
Araip.B04	51799478	T	C	0.733333	0.666667	0.066667
Araip.B04	52160232	T	C	0.619048	0.5625	0.056548
Araip.B04	52418793	G	A	0.636364	0.5	0.136364
Araip.B04	52528869	G	A	0.6	0.823529	-0.223529
Araip.B04	52736367	C	A	0.666667	0.47619	0.190476
Araip.B04	52839882	C	A	0.466667	0.384615	0.082051
Araip.B04	52842660	T	G	0.5	0.538462	-0.038462
Araip.B04	52979392	C	T	0.333333	0.214286	0.119048
Araip.B04	53475182	G	T	0.466667	0.625	-0.158333
Araip.B04	53530761	T	C	0.235294	0.238095	-0.002801
Araip.B04	54606932	A	T	0.75	0.681818	0.068182
Araip.B04	54902018	C	G	0.083333	0.388889	-0.305556
Araip.B04	54933467	A	G	0.416667	0.230769	0.185897
Araip.B04	54939360	T	G	0.571429	0.434783	0.136646
Araip.B04	54948059	T	G	0.789474	0.72	0.069474
Araip.B04	55048325	G	A	0.444444	0.411765	0.03268
Araip.B04	55764192	C	A	0.5	0.192308	0.307692
Araip.B04	56197743	T	A	0.4	0.363636	0.036364
Araip.B04	56252999	C	T	0.6	0.65	-0.05
Araip.B04	56262790	C	A	0.363636	0.384615	-0.020979
Araip.B04	56711243	A	G	0.3	0.533333	-0.233333
Araip.B04	56945074	T	G	0.428571	0.6	-0.171429
Araip.B04	57001129	T	C	0.555556	0.625	-0.069444
Araip.B04	57062873	A	C	0.363636	0.117647	0.245989
Araip.B04	57180550	G	A	0.833333	0.611111	0.222222
Araip.B04	57269105	T	G	0.642857	0.722222	-0.079365
Araip.B04	57401696	A	T	0.5625	0.307692	0.254808
Araip.B04	57530012	A	C	0.363636	0.266667	0.09697
Araip.B04	57550186	G	T	0.888889	0.6	0.288889
Araip.B04	57669097	G	A	0.833333	0.266667	0.566667
Araip.B04	57819599	T	C	0.3125	0.235294	0.077206
Araip.B04	57819643	G	T	0.545455	0.25	0.295455
Araip.B04	58049492	C	T	0.2	0.272727	-0.072727
Araip.B04	58357177	T	C	0.444444	0.526316	-0.081871
Araip.B04	58722175	A	G	0.461538	0.666667	-0.205128
Araip.B04	59081289	T	A	0.833333	0.357143	0.47619
Araip.B04	59085463	T	C	0.222222	0.310345	-0.088123
Araip.B04	59384376	C	T	0.259259	0.184211	0.075049
Araip.B04	59910644	A	G	0.615385	0.65	-0.034615
Araip.B04	59949819	G	C	0.6	0.529412	0.070588
Araip.B04	60002885	T	A	0.333333	0.615385	-0.282051
Araip.B04	60189150	C	T	0.416667	0.5	-0.083333
Araip.B04	60362955	A	G	0.454545	0.375	0.079545
Araip.B04	60437329	A	G	0.411765	0.727273	-0.315508
Araip.B04	60597514	A	C	0.333333	0.375	-0.041667
Araip.B04	60886746	G	A	0.25	0.4	-0.15
Araip.B04	60983389	G	T	0.666667	0.588235	0.078431
Araip.B04	61182734	C	T	0.666667	0.333333	0.333333
Araip.B04	61522345	T	G	0.583333	0.538462	0.044872
Araip.B04	61587426	A	T	0.777778	0.666667	0.111111
Araip.B04	61871783	A	G	0.416667	0.411765	0.004902
Araip.B04	62063594	G	A	0.636364	0.421053	0.215311
Araip.B04	62166654	G	T	0.388889	0.7	-0.311111
Araip.B04	62414490	A	T	0.538462	0.545455	-0.006993
Araip.B04	62877844	A	G	0.666667	0.625	0.041667
Araip.B04	63149225	A	T	0.571429	0.4375	0.133929
Araip.B04	63365383	T	C	0.35	0.695652	-0.345652
Araip.B04	63413217	C	G	0.363636	0.375	-0.011364
Araip.B04	63424094	G	A	0.285714	0.6	-0.314286
Araip.B04	63472874	G	A	0.263158	0.375	-0.111842
Araip.B04	63951676	C	G	0.166667	0.461538	-0.294872
Araip.B04	64289276	G	A	0.538462	0.25	0.288462
Araip.B04	64290582	C	T	0.5	0.4	0.1
Araip.B04	64433720	C	T	0.176471	0.3125	-0.136029
Araip.B04	64702154	T	A	0.333333	0.4	-0.066667
Araip.B04	64809703	C	A	0.333333	0.5	-0.166667
Araip.B04	65175870	A	C	0.666667	0.7	-0.033333
Araip.B04	65384065	A	G	0.6	0.666667	-0.066667
Araip.B04	66084764	G	A	0.363636	0.428571	-0.064935
Araip.B04	66851913	C	A	0.733333	0.777778	-0.044444
Araip.B04	67238436	C	T	0.333333	0.222222	0.111111
Araip.B04	67344547	G	A	0.5	0.6	-0.1
Araip.B04	67534448	C	T	0.727273	0.421053	0.30622
Araip.B04	67951935	G	C	0.5	0.333333	0.166667
Araip.B04	68243432	C	A	0.2	0.190476	0.009524
Araip.B04	68479761	C	T	0.222222	0.285714	-0.063492
Araip.B04	68535725	C	T	0.1	0.375	-0.275
Araip.B04	68558258	G	A	0.266667	0.555556	-0.288889
Araip.B04	69020085	G	C	0.454545	0.529412	-0.074866
Araip.B04	69026147	T	A	0.666667	0.705882	-0.039216
Araip.B04	69360329	A	G	0.5	0.76	-0.26
Araip.B04	69365813	G	A	0.461538	0.583333	-0.121795
Araip.B04	69484376	C	T	0.416667	0.4375	-0.020833
Araip.B04	69724566	G	C	0.583333	0.545455	0.037879
Araip.B04	70073694	C	T	0.363636	0.352941	0.010695
Araip.B04	70106380	T	C	0.416667	0.625	-0.208333
Araip.B04	70257645	G	A	0.736842	0.84375	-0.106908
Araip.B04	70309082	A	G	0.636364	0.526316	0.110048
Araip.B04	70330128	G	A	0.375	0.409091	-0.034091
Araip.B04	70354807	A	T	0.5	0.4	0.1
Araip.B04	70581688	C	A	0.4	0.3125	0.0875
Araip.B04	70610912	G	A	0.363636	0.333333	0.030303
Araip.B04	70627142	T	G	0.461538	0.533333	-0.071795
Araip.B04	71182495	A	G	0.454545	0.416667	0.037879
Araip.B04	71401605	T	C	0.230769	0.352941	-0.122172
Araip.B04	71684639	C	G	0.615385	0.714286	-0.098901
Araip.B04	71911908	T	C	0.666667	0.826087	-0.15942
Araip.B04	72039922	T	C	0.428571	0.411765	0.016807
Araip.B04	72067185	T	G	0.666667	0.347826	0.318841
Araip.B04	72177627	A	T	0.6875	0.730769	-0.043269
Araip.B04	72594629	G	A	0.666667	0.533333	0.133333
Araip.B04	72611440	C	T	0.333333	0.454545	-0.121212
Araip.B04	72767896	T	C	0.5	0.454545	0.045455
Araip.B04	73217850	C	G	0.625	0.769231	-0.144231
Araip.B04	73435030	T	C	0.709677	0.583333	0.126344
Araip.B04	73440702	T	C	0.615385	0.7	-0.084615
Araip.B04	73588587	C	T	0.625	0.214286	0.410714
Araip.B04	73588755	G	A	0.75	0.75	0
Araip.B04	73763551	A	G	0.285714	0.529412	-0.243697
Araip.B04	73942281	T	G	0.571429	0.529412	0.042017
Araip.B04	74718776	C	T	0.6	0.357143	0.242857
Araip.B04	74790305	C	A	0.307692	0.6875	-0.379808
Araip.B04	74902926	A	G	0.1	0.647059	-0.547059
Araip.B04	75047249	T	C	0.6	0.555556	0.044444
Araip.B04	75058073	G	A	0.666667	0.666667	0
Araip.B04	75265396	A	T	0.357143	0.75	-0.392857
Araip.B04	75293880	T	C	0.714286	0.571429	0.142857
Araip.B04	75299585	C	T	0.571429	0.4	0.171429
Araip.B04	75309290	A	G	0.416667	0.526316	-0.109649
Araip.B04	75736075	G	A	0.4	0.380952	0.019048
Araip.B04	76023703	C	T	0.782609	0.710526	0.072082
Araip.B04	76028055	G	A	0.916667	0.791667	0.125
Araip.B04	76090456	T	C	0.454545	0.56	-0.105455
Araip.B04	76161708	T	C	0.181818	0.315789	-0.133971
Araip.B04	76410855	A	G	0.631579	0.65	-0.018421
Araip.B04	76443388	T	C	0.666667	0.538462	0.128205
Araip.B04	76636737	G	A	0.428571	0.571429	-0.142857
Araip.B04	76712704	A	T	0.615385	0.642857	-0.027473
Araip.B04	76875332	G	A	0.357143	0.25	0.107143
Araip.B04	76878043	T	C	0.8	0.7	0.1
Araip.B04	77431786	T	A	0.285714	0.4	-0.114286
Araip.B04	77481812	T	C	0.5	0.631579	-0.131579
Araip.B04	77497641	C	T	0.8	0.375	0.425
Araip.B04	77717158	T	C	0.705882	0.75	-0.044118
Araip.B04	78186430	A	T	0.625	0.583333	0.041667
Araip.B04	78304039	T	C	0.285714	0.454545	-0.168831
Araip.B04	78361565	G	A	0.571429	0.4	0.171429
Araip.B04	78395385	T	C	0.555556	0.47619	0.079365
Araip.B04	78478917	T	C	0.625	0.470588	0.154412
Araip.B04	78574559	A	G	0.714286	0.727273	-0.012987
Araip.B04	78644657	A	G	0.142857	0.35	-0.207143
Araip.B04	79492830	A	G	0.625	0.647059	-0.022059
Araip.B04	79586370	C	T	0.5	0.363636	0.136364
Araip.B04	79902718	T	C	0.375	0.142857	0.232143
Araip.B04	80141732	A	T	0.333333	0.631579	-0.298246
Araip.B04	80419886	T	C	0.705882	0.571429	0.134454
Araip.B04	81118632	T	C	0.25	0.619048	-0.369048
Araip.B04	81260893	G	A	0.5	0.647059	-0.147059
Araip.B04	81458430	C	A	0.666667	0.25	0.416667
Araip.B04	81660449	G	A	0.714286	0.538462	0.175824
Araip.B04	81712804	G	A	0.555556	0.666667	-0.111111
Araip.B04	81719249	G	A	0.4	0.384615	0.015385
Araip.B04	81820670	G	A	0.3	0.305556	-0.005556
Araip.B04	81895817	A	C	0.461538	0.736842	-0.275304
Araip.B04	82091473	G	T	0.615385	0.368421	0.246964
Araip.B04	82110677	A	T	0.5625	0.538462	0.024038
Araip.B04	82426146	T	C	0.571429	0.588235	-0.016807
Araip.B04	82554273	C	T	0.3	0.368421	-0.068421
Araip.B04	82590475	C	G	0.75	0.25	0.5
Araip.B04	82652093	G	A	0.222222	0.625	-0.402778
Araip.B04	82756541	T	C	0.571429	0.470588	0.10084
Araip.B04	83336066	C	T	0.6	0.588235	0.011765
Araip.B04	84309802	C	G	0.333333	0.236842	0.096491
Araip.B04	84548223	A	G	0.8	0.652174	0.147826
Araip.B04	84660517	C	T	0.230769	0.222222	0.008547
Araip.B04	84987354	T	G	0.454545	0.52381	-0.069264
Araip.B04	85975302	A	T	0.230769	0.352941	-0.122172
Araip.B04	86109124	A	G	0.571429	0.578947	-0.007519
Araip.B04	86228404	A	G	0.583333	0.5	0.083333
Araip.B04	86293629	A	C	0.333333	0.611111	-0.277778
Araip.B04	86371532	C	T	0.5	0.142857	0.357143
Araip.B04	86535369	G	A	0.4	0.666667	-0.266667
Araip.B04	88009801	T	G	0.666667	0.529412	0.137255
Araip.B04	88518399	G	A	0.333333	0.666667	-0.333333
Araip.B04	88927146	G	A	0.6	0.333333	0.266667
Araip.B04	88937346	T	C	0.818182	0.3125	0.505682
Araip.B04	89019133	A	G	0.333333	0.454545	-0.121212
Araip.B04	89280129	C	T	0.571429	0.526316	0.045113
Araip.B04	89288155	G	A	0.777778	0.466667	0.311111
Araip.B04	89600800	G	A	0.307692	0.473684	-0.165992
Araip.B04	90065287	T	G	0.857143	0.708333	0.14881
Araip.B04	90118347	T	C	0.5625	0.578947	-0.016447
Araip.B04	90887156	T	C	0.625	0.428571	0.196429
Araip.B04	91351186	G	A	0.454545	0.285714	0.168831
Araip.B04	91493449	C	T	0.352941	0.285714	0.067227
Araip.B04	91646501	T	C	0.294118	0.3	-0.005882
Araip.B04	91907566	T	C	0.772727	0.875	-0.102273
Araip.B04	91930903	G	C	0.583333	0.708333	-0.125
Araip.B04	91953082	C	T	0.04	0.209302	-0.169302
Araip.B04	91970566	C	G	0.857143	0.761905	0.095238
Araip.B04	92106636	A	C	0.75	0.666667	0.083333
Araip.B04	92137540	C	G	0.666667	0.666667	0
Araip.B04	92408894	A	G	0.333333	0.416667	-0.083333
Araip.B04	93397613	G	T	0.25	0.5625	-0.3125
Araip.B04	93416744	A	G	0.277778	0.571429	-0.293651
Araip.B04	93475359	A	T	0.444444	0.5	-0.055556
Araip.B04	93643621	G	A	0.454545	0.2	0.254545
Araip.B04	93857922	C	A	0.384615	0.25	0.134615
Araip.B04	94079206	C	T	0.571429	0.444444	0.126984
Araip.B04	94289991	G	A	0.25	0.625	-0.375
Araip.B04	94786822	G	A	0.5	0.4	0.1
Araip.B04	94808170	A	G	0.307692	0.428571	-0.120879
Araip.B04	94869802	A	G	0.5	0.454545	0.045455
Araip.B04	94943908	G	A	0.15	0.321429	-0.171429
Araip.B04	94983624	A	G	0.538462	0.470588	0.067873
Araip.B04	94983827	T	C	0.555556	0.45	0.105556
Araip.B04	95022632	G	A	0.583333	0.5625	0.020833
Araip.B04	95257783	T	A	0.142857	0.521739	-0.378882
Araip.B04	95529051	T	C	0.538462	0.357143	0.181319
Araip.B04	95564088	C	A	0.615385	0.7	-0.084615
Araip.B04	95742124	T	C	0.375	0.47619	-0.10119
Araip.B04	95812805	C	T	0.5	0.533333	-0.033333
Araip.B04	95834851	T	C	0.545455	0.4375	0.107955
Araip.B04	96098702	G	A	0.25	0.461538	-0.211538
Araip.B04	96280235	G	A	0.6875	0.6	0.0875
Araip.B04	96393917	C	A	0.4	0.421053	-0.021053
Araip.B04	96537088	A	G	0.235294	0.333333	-0.098039
Araip.B04	97037710	T	C	0.8	0.764706	0.035294
Araip.B04	104952378	T	C	0.428571	0.210526	0.218045
Araip.B04	106200546	G	A	0.384615	0.391304	-0.006689
Araip.B04	106545247	C	T	0.75	0.666667	0.083333
Araip.B04	107058036	T	C	0.666667	0.333333	0.333333
Araip.B04	111883485	C	T	0.75	0.5	0.25
Araip.B04	112758401	A	G	0.181818	0.615385	-0.433566
Araip.B04	115439487	T	C	0.666667	0.222222	0.444444
Araip.B04	115440807	A	C	0.666667	0.8	-0.133333
Araip.B04	120039449	A	C	0.307692	0.352941	-0.045249
Araip.B04	120258166	C	T	0.454545	0.315789	0.138756
Araip.B04	120362831	C	T	0.466667	0.210526	0.25614
Araip.B04	122791760	T	C	0.181818	0.384615	-0.202797
Araip.B04	125629491	A	G	0.769231	0.52381	0.245421
Araip.B04	129437377	C	A	0.642857	0.344828	0.29803
Araip.B04	129439652	C	A	0.588235	0.684211	-0.095975
Araip.B04	129439887	T	G	0.470588	0.625	-0.154412
Araip.B05	6819245	A	G	0.5	0.846154	-0.346154
Araip.B05	6832144	G	A	0.1	0.736842	-0.636842
Araip.B05	6837595	A	G	0.210526	0.909091	-0.698565
Araip.B05	6846279	C	A	0.166667	0.833333	-0.666667
Araip.B05	6930731	G	T	0	0.875	-0.875
Araip.B05	6977195	C	T	0.052632	0.692308	-0.639676
Araip.B05	6983379	G	A	0.571429	0.965517	-0.394089
Araip.B05	6983641	T	G	0.222222	0.9375	-0.715278
Araip.B05	7114844	G	C	0.1875	0.75	-0.5625
Araip.B05	7142718	G	A	0.222222	0.705882	-0.48366
Araip.B05	7158869	G	A	0	0.636364	-0.636364
Araip.B05	7190882	G	A	0.3	0.666667	-0.366667
Araip.B05	7243233	C	G	0.615385	0.875	-0.259615
Araip.B05	7318191	T	C	0.25	0.785714	-0.535714
Araip.B05	7329689	G	A	0.095238	0.636364	-0.541126
Araip.B05	7330245	T	C	0.461538	0.933333	-0.471795
Araip.B05	7399080	A	C	0.727273	0.757576	-0.030303
Araip.B05	7631233	G	A	0.444444	0.833333	-0.388889
Araip.B05	7659191	A	G	0.333333	0.823529	-0.490196
Araip.B05	7720075	G	T	0.222222	0.823529	-0.601307
Araip.B05	7735949	T	G	0.571429	0.684211	-0.112782
Araip.B05	7865244	G	T	0.2	0.842105	-0.642105
Araip.B05	8216472	C	T	0.071429	0.818182	-0.746753
Araip.B05	8269429	C	G	0.076923	0.9	-0.823077
Araip.B05	8295770	G	A	0.285714	0.833333	-0.547619
Araip.B05	8297436	C	T	0.222222	0.875	-0.652778
Araip.B05	8301211	T	C	0.590909	1	-0.409091
Araip.B05	8592882	A	G	0.545455	0.833333	-0.287879
Araip.B05	8733975	G	A	0.153846	0.5	-0.346154
Araip.B05	9059103	T	C	0.166667	0.904762	-0.738095
Araip.B05	9125175	T	C	0.6	0.791667	-0.191667
Araip.B05	9250305	T	A	0.230769	0.8125	-0.581731
Araip.B05	9279530	C	T	0.25	0.8	-0.55
Araip.B05	9290168	T	C	0.454545	0.888889	-0.434343
Araip.B05	9300453	A	G	0.375	0.8	-0.425
Araip.B05	9335297	G	A	0.333333	0.875	-0.541667
Araip.B05	9450886	A	G	0.5625	0.916667	-0.354167
Araip.B05	9519184	G	A	0.153846	0.777778	-0.623932
Araip.B05	9813455	G	A	0.5	0.833333	-0.333333
Araip.B05	9814833	T	C	0.384615	0.358974	0.025641
Araip.B05	9940122	G	A	0.285714	0.944444	-0.65873
Araip.B05	10014093	A	G	0.25	0.8	-0.55
Araip.B05	10154620	T	A	0.411765	0.965517	-0.553753
Araip.B05	10171050	G	A	0.357143	0.944444	-0.587302
Araip.B05	10205634	A	G	0	0.884615	-0.884615
Araip.B05	15306164	T	G	0.166667	0.933333	-0.766667
Araip.B05	15542753	G	A	0.111111	1	-0.888889
Araip.B05	15687673	A	G	0.4375	0.941176	-0.503676
Araip.B05	16006624	A	T	0.2	0.470588	-0.270588
Araip.B05	16101276	C	T	0.333333	0.846154	-0.512821
Araip.B05	16229714	T	C	0.375	0.411765	-0.036765
Araip.B05	16389145	G	A	0	0.8125	-0.8125
Araip.B05	16442144	A	G	0.4	0.833333	-0.433333
Araip.B05	16680475	A	G	0.133333	0.923077	-0.789744
Araip.B05	16829933	C	T	0.2	0.857143	-0.657143
Araip.B05	17024497	C	T	0.363636	0.833333	-0.469697
Araip.B05	17106057	A	C	0.214286	0.818182	-0.603896
Araip.B05	17156662	C	T	0	0.454545	-0.454545
Araip.B05	17774563	T	C	0.307692	0.545455	-0.237762
Araip.B05	17950956	A	C	0.416667	0.733333	-0.316667
Araip.B05	18000797	C	T	0.111111	0.857143	-0.746032
Araip.B05	18256161	C	T	0.230769	0.5	-0.269231
Araip.B05	18425753	C	T	0.533333	0.933333	-0.4
Araip.B05	18478303	T	C	0.272727	0.833333	-0.560606
Araip.B05	19197631	A	G	0.3	0.882353	-0.582353
Araip.B05	19368781	T	C	0.230769	0.722222	-0.491453
Araip.B05	19384851	T	C	0.333333	0.807692	-0.474359
Araip.B05	19602206	G	C	0.4	0.73913	-0.33913
Araip.B05	19645428	T	C	0.333333	0.952381	-0.619048
Araip.B05	19707816	C	T	0.933333	0.5	0.433333
Araip.B05	19899119	A	T	0	0.305556	-0.305556
Araip.B05	20053480	G	A	0.357143	0.64	-0.282857
Araip.B05	20273250	T	C	0.157895	0.8125	-0.654605
Araip.B05	20476150	A	G	0.714286	1	-0.285714
Araip.B05	20758865	T	C	0.166667	0.7	-0.533333
Araip.B05	21049662	T	G	0.230769	0.666667	-0.435897
Araip.B05	21232430	A	G	0.3	0.714286	-0.414286
Araip.B05	21688764	T	C	0.333333	0.55	-0.216667
Araip.B05	21745066	T	C	0.153846	0.388889	-0.235043
Araip.B05	21839370	C	T	0.111111	0.733333	-0.622222
Araip.B05	22003853	C	T	0.272727	0.666667	-0.393939
Araip.B05	22061441	T	C	0.521739	0.846154	-0.324415
Araip.B05	22096694	T	C	0.166667	0.866667	-0.7
Araip.B05	22527171	T	C	0.470588	0.928571	-0.457983
Araip.B05	22781035	T	C	0.3	0.769231	-0.469231
Araip.B05	23263410	G	A	0.095238	0.45	-0.354762
Araip.B05	23664073	C	T	0.2	0.733333	-0.533333
Araip.B05	23673231	A	G	0.2	0.8	-0.6
Araip.B05	23683914	G	A	0.2	0.75	-0.55
Araip.B05	23688148	C	T	0.125	0.222222	-0.097222
Araip.B05	24247974	A	T	0.25	0.894737	-0.644737
Araip.B05	24883306	C	T	0.428571	0.481481	-0.05291
Araip.B05	25572279	T	C	0.285714	0.3	-0.014286
Araip.B05	26174272	G	A	0.3	0.571429	-0.271429
Araip.B05	27460563	A	G	0.263158	0.904762	-0.641604
Araip.B05	27732755	T	C	0.181818	0.45	-0.268182
Araip.B05	28355232	A	G	0.7	0.625	0.075
Araip.B05	28447716	A	G	0.636364	0.52381	0.112554
Araip.B05	28958139	C	T	0.363636	0.583333	-0.219697
Araip.B05	29330858	G	A	0.166667	0.608696	-0.442029
Araip.B05	29381480	T	A	0.125	0.4375	-0.3125
Araip.B05	29606405	G	A	0.25	0.578947	-0.328947
Araip.B05	29808035	A	T	0.2	0.769231	-0.569231
Araip.B05	29823784	T	C	0.695652	0.72	-0.024348
Araip.B05	30343088	G	A	0.111111	0.733333	-0.622222
Araip.B05	30408469	A	G	0.166667	0.521739	-0.355072
Araip.B05	30869971	G	A	0.111111	0.642857	-0.531746
Araip.B05	30878063	C	T	0.363636	0.642857	-0.279221
Araip.B05	31110091	C	T	0.2	0.230769	-0.030769
Araip.B05	31208217	A	G	0.142857	0.647059	-0.504202
Araip.B05	31422110	T	C	0.166667	0.642857	-0.47619
Araip.B05	31550992	G	A	0	0.866667	-0.866667
Araip.B05	31744776	T	A	0.357143	0.714286	-0.357143
Araip.B05	32461709	T	C	0.363636	0.642857	-0.279221
Araip.B05	32503649	G	C	0.214286	0.5625	-0.348214
Araip.B05	32640342	C	A	0.125	0.470588	-0.345588
Araip.B05	32955850	G	A	0.444444	0.6	-0.155556
Araip.B05	33055456	C	T	0.066667	0.5	-0.433333
Araip.B05	33062110	A	G	0.428571	0.529412	-0.10084
Araip.B05	33554397	T	A	0.3	0.481481	-0.181481
Araip.B05	33796910	A	T	0.272727	0.368421	-0.095694
Araip.B05	33974623	C	T	0.363636	0.428571	-0.064935
Araip.B05	34041524	C	T	0.181818	0.434783	-0.252964
Araip.B05	34200741	G	A	0.357143	0.684211	-0.327068
Araip.B05	34312451	A	G	0.25	0.578947	-0.328947
Araip.B05	34601342	T	C	0.25	0.666667	-0.416667
Araip.B05	34771047	G	A	0.083333	0.545455	-0.462121
Araip.B05	35015545	A	T	0.142857	0.5	-0.357143
Araip.B05	35630150	A	G	0.571429	0.416667	0.154762
Araip.B05	36383094	A	G	0.538462	0.766667	-0.228205
Araip.B05	37354683	C	T	0.4	0.833333	-0.433333
Araip.B05	37550003	A	G	0	0.647059	-0.647059
Araip.B05	37832905	C	G	0.181818	0.642857	-0.461039
Araip.B05	37963248	C	T	0.428571	0.538462	-0.10989
Araip.B05	38275225	A	C	0.285714	0.5	-0.214286
Araip.B05	38563403	T	C	0.357143	0.409091	-0.051948
Araip.B05	38644780	C	A	0.466667	0.714286	-0.247619
Araip.B05	38720124	T	C	0.04	0.32	-0.28
Araip.B05	38976454	A	G	0.533333	0.448276	0.085057
Araip.B05	39360732	G	A	0.4	0.315789	0.084211
Araip.B05	39472216	T	G	0.363636	0.454545	-0.090909
Araip.B05	39917566	A	G	0.333333	0.64	-0.306667
Araip.B05	40598840	T	C	0.555556	0.785714	-0.230159
Araip.B05	40731467	A	T	0.222222	0.470588	-0.248366
Araip.B05	40829281	A	G	0.272727	0.333333	-0.060606
Araip.B05	41137301	G	A	0.076923	0.384615	-0.307692
Araip.B05	41253022	T	C	0.076923	0.384615	-0.307692
Araip.B05	41573518	A	G	0.25	0.45	-0.2
Araip.B05	41899706	A	C	0.5	0.666667	-0.166667
Araip.B05	42044474	C	T	0.117647	0.333333	-0.215686
Araip.B05	42057171	C	T	0.466667	0.583333	-0.116667
Araip.B05	42151637	A	G	0.2	0.363636	-0.163636
Araip.B05	42190956	T	A	0.375	0.8	-0.425
Araip.B05	42641376	C	T	0.533333	0.538462	-0.005128
Araip.B05	42681893	A	G	0.4	0.333333	0.066667
Araip.B05	42931329	G	A	0.4375	0.533333	-0.095833
Araip.B05	43081877	A	G	0.266667	0.434783	-0.168116
Araip.B05	43399705	T	C	0.142857	0.5	-0.357143
Araip.B05	43401154	G	A	0.352941	0.230769	0.122172
Araip.B05	43605226	G	T	0.35	0.76	-0.41
Araip.B05	43881795	T	C	0.1875	0.428571	-0.241071
Araip.B05	43977972	T	A	0.181818	0.5	-0.318182
Araip.B05	44112027	G	C	0.444444	0.666667	-0.222222
Araip.B05	44806958	T	C	0.571429	0.823529	-0.252101
Araip.B05	44945142	C	T	0	0.444444	-0.444444
Araip.B05	45188086	T	C	0.4	0.473684	-0.073684
Araip.B05	45327481	G	C	0.153846	0.533333	-0.379487
Araip.B05	45944092	T	C	0.461538	0.6	-0.138462
Araip.B05	45944195	C	A	0.375	0.375	0
Araip.B05	46076834	A	C	0.166667	0.642857	-0.47619
Araip.B05	46120747	T	A	0.818182	0.466667	0.351515
Araip.B05	46462006	T	C	0.45	0.647059	-0.197059
Araip.B05	46482184	A	G	0.142857	0.666667	-0.52381
Araip.B05	46966690	C	A	0.555556	0.666667	-0.111111
Araip.B05	47060984	T	G	0.5	0.470588	0.029412
Araip.B05	47190871	G	A	0.25	0.333333	-0.083333
Araip.B05	47263394	G	A	0.25	0.357143	-0.107143
Araip.B05	47660415	A	T	0.166667	0.625	-0.458333
Araip.B05	47854219	A	C	0.083333	0.631579	-0.548246
Araip.B05	48311742	G	A	0.454545	0.733333	-0.278788
Araip.B05	48777048	T	C	0.421053	0.477273	-0.05622
Araip.B05	48834875	T	C	0.666667	0.8	-0.133333
Araip.B05	48899273	G	A	0.7	0.681818	0.018182
Araip.B05	49131458	A	G	0.333333	0.666667	-0.333333
Araip.B05	49853762	T	G	0	0.5625	-0.5625
Araip.B05	50192727	T	G	0.153846	0.5	-0.346154
Araip.B05	50385415	G	A	0.090909	0.357143	-0.266234
Araip.B05	50454978	C	A	0.444444	0.636364	-0.191919
Araip.B05	50768273	T	A	0.571429	0.666667	-0.095238
Araip.B05	51248388	T	C	0.142857	0.461538	-0.318681
Araip.B05	51259903	A	G	0.222222	0.722222	-0.5
Araip.B05	51260708	C	T	0.166667	0.5	-0.333333
Araip.B05	51446015	G	A	0.357143	0.428571	-0.071429
Araip.B05	51632912	G	T	0.416667	0.533333	-0.116667
Araip.B05	51833857	A	T	0.533333	0.75	-0.216667
Araip.B05	52108644	G	A	0.142857	0.35	-0.207143
Araip.B05	52477966	C	T	0.333333	0.4	-0.066667
Araip.B05	52744821	T	C	0.363636	0.55	-0.186364
Araip.B05	52839634	C	A	0.230769	0.384615	-0.153846
Araip.B05	53334674	T	C	0.090909	0.35	-0.259091
Araip.B05	54035817	G	C	0.705882	0.545455	0.160428
Araip.B05	54384812	A	G	0.6875	0.5	0.1875
Araip.B05	54413273	A	G	0.285714	0.666667	-0.380952
Araip.B05	54476143	A	C	0.642857	0.277778	0.365079
Araip.B05	55224561	A	T	0.2	0.642857	-0.442857
Araip.B05	55329417	A	G	0.875	0.791667	0.083333
Araip.B05	55552887	T	C	0	0.272727	-0.272727
Araip.B05	55557401	T	C	0.416667	0.647059	-0.230392
Araip.B05	55850700	C	T	0.083333	0.275862	-0.192529
Araip.B05	56160966	A	G	0.083333	0.294118	-0.210784
Araip.B05	56316569	C	T	0.222222	0.181818	0.040404
Araip.B05	56511258	G	C	0.72	0.871795	-0.151795
Araip.B05	56857218	C	G	0.166667	0.583333	-0.416667
Araip.B05	56940153	G	A	0.333333	0.583333	-0.25
Araip.B05	57249972	G	T	0.090909	0.647059	-0.55615
Araip.B05	57953928	G	C	0.190476	0.352941	-0.162465
Araip.B05	57963257	C	T	0.210526	0.333333	-0.122807
Araip.B05	58052266	A	G	0.1	0.538462	-0.438462
Araip.B05	58279494	A	T	0.222222	0.5	-0.277778
Araip.B05	58376540	A	C	0.6	0.642857	-0.042857
Araip.B05	59137129	T	C	0.3	0.545455	-0.245455
Araip.B05	59413313	G	A	0.333333	0.588235	-0.254902
Araip.B05	59473868	G	T	0.428571	0.647059	-0.218487
Araip.B05	59646009	C	T	0.5625	0.5625	0
Araip.B05	59648011	G	A	0.153846	0.461538	-0.307692
Araip.B05	59997339	C	T	0.25	0.583333	-0.333333
Araip.B05	60450365	A	C	0.428571	0.769231	-0.340659
Araip.B05	60883151	A	G	0.333333	0.736842	-0.403509
Araip.B05	61128718	A	G	0.6	0.5	0.1
Araip.B05	61309927	T	G	0.75	0.666667	0.083333
Araip.B05	62115142	A	T	0.25	0.631579	-0.381579
Araip.B05	62183248	G	C	0.357143	0.714286	-0.357143
Araip.B05	62530646	C	T	0.333333	0.642857	-0.309524
Araip.B05	62581330	C	A	0.090909	0.538462	-0.447552
Araip.B05	63700669	A	G	0.076923	0.5	-0.423077
Araip.B05	63829705	G	A	0.083333	0.466667	-0.383333
Araip.B05	63957848	C	T	0.3125	0.444444	-0.131944
Araip.B05	64081575	A	G	0	0.5	-0.5
Araip.B05	64512087	T	G	0.333333	0.782609	-0.449275
Araip.B05	64977928	C	G	0.1875	0.277778	-0.090278
Araip.B05	65154496	C	T	0.555556	0.75	-0.194444
Araip.B05	65302691	C	T	0.2	0.583333	-0.383333
Araip.B05	65420285	A	G	0.636364	0.8125	-0.176136
Araip.B05	65454156	C	G	0.583333	0.777778	-0.194444
Araip.B05	65730672	T	C	0.090909	0.407407	-0.316498
Araip.B05	65840449	A	T	0.5	0.818182	-0.318182
Araip.B05	65845372	A	C	0.25	0.666667	-0.416667
Araip.B05	65872910	A	G	0.5	0.764706	-0.264706
Araip.B05	65897051	T	G	0.733333	0.681818	0.051515
Araip.B05	66128308	C	G	0.678571	0.878788	-0.200216
Araip.B05	66246837	A	G	0.307692	0.533333	-0.225641
Araip.B05	66354046	T	C	0.714286	0.75	-0.035714
Araip.B05	66493722	T	C	0.529412	0.619048	-0.089636
Araip.B05	66511236	T	A	0	0.2	-0.2
Araip.B05	66585007	A	G	0.612903	0.884615	-0.271712
Araip.B05	66654137	A	C	0.608696	0.774194	-0.165498
Araip.B05	66725935	A	C	0.625	0.681818	-0.056818
Araip.B05	66969940	A	G	0.333333	0.555556	-0.222222
Araip.B05	67026027	T	G	0.090909	0.714286	-0.623377
Araip.B05	67680006	T	C	0.615385	0.733333	-0.117949
Araip.B05	67699663	C	A	0.631579	0.454545	0.177033
Araip.B05	67839536	A	G	0.294118	0.16	0.134118
Araip.B05	69133524	A	G	0.1875	0.647059	-0.459559
Araip.B05	69365761	T	A	0.181818	0.461538	-0.27972
Araip.B05	69377803	A	T	0.222222	0.545455	-0.323232
Araip.B05	69846842	T	A	0.076923	0.571429	-0.494505
Araip.B05	69852408	G	A	0.636364	0.75	-0.113636
Araip.B05	71185787	T	C	0.6875	0.583333	0.104167
Araip.B05	71250306	T	C	0.153846	0.363636	-0.20979
Araip.B05	71314558	T	G	0.428571	0.571429	-0.142857
Araip.B05	71810295	C	T	0.2	0.114286	0.085714
Araip.B05	71821988	T	A	0.733333	0.857143	-0.12381
Araip.B05	71825660	C	T	0.707317	0.869565	-0.162248
Araip.B05	72379482	C	T	0.25	0.227273	0.022727
Araip.B05	72456539	T	C	0.333333	0.571429	-0.238095
Araip.B05	72620639	T	A	0.529412	0.722222	-0.19281
Araip.B05	72860297	G	A	0.3	0.6	-0.3
Araip.B05	73098920	G	A	0.75	0.444444	0.305556
Araip.B05	73754993	T	G	0.04	0.24	-0.2
Araip.B05	74604201	T	C	0.533333	0.6	-0.066667
Araip.B05	74809692	T	C	0.428571	0.333333	0.095238
Araip.B05	75155894	A	G	0.125	0.608696	-0.483696
Araip.B05	75624087	T	G	0.4	0.684211	-0.284211
Araip.B05	75702413	A	G	0.176471	0.333333	-0.156863
Araip.B05	76906132	C	T	0.7	0.5	0.2
Araip.B05	77283505	T	G	0	0.388889	-0.388889
Araip.B05	78066623	C	A	0.111111	0.35	-0.238889
Araip.B05	78266555	A	T	0.555556	0.517241	0.038314
Araip.B05	78410318	C	T	0.3	0.3	0
Araip.B05	78415164	C	A	0.6	0.5	0.1
Araip.B05	78610328	G	A	0.333333	0.333333	0
Araip.B05	78621667	T	A	0.666667	0.862069	-0.195402
Araip.B05	78846989	A	G	0.5	0.666667	-0.166667
Araip.B05	78858366	C	T	0.230769	0.571429	-0.340659
Araip.B05	78979455	A	C	0.285714	0.636364	-0.350649
Araip.B05	79123355	T	C	0.25	0.5	-0.25
Araip.B05	79133418	T	C	0.230769	0.7	-0.469231
Araip.B05	79160526	G	A	0.5	0.333333	0.166667
Araip.B05	79296242	G	C	0.111111	0.277778	-0.166667
Araip.B05	79368256	A	G	0.6	0.772727	-0.172727
Araip.B05	80079727	C	T	0.230769	0.428571	-0.197802
Araip.B05	80123685	G	A	0.285714	0.529412	-0.243697
Araip.B05	80269184	T	A	0.227273	0.4	-0.172727
Araip.B05	80520998	C	G	0.055556	0.333333	-0.277778
Araip.B05	80886864	C	T	0.375	0.318182	0.056818
Araip.B05	80932830	C	G	0	0.130435	-0.130435
Araip.B05	81164573	A	G	0.666667	0.666667	0
Araip.B05	82051479	A	G	0.375	0.375	0
Araip.B05	82642185	A	T	0.285714	0.631579	-0.345865
Araip.B05	82842932	T	C	0.538462	0.75	-0.211538
Araip.B05	82870847	C	A	0.25	0.178571	0.071429
Araip.B05	83377569	T	A	0.5	0.473684	0.026316
Araip.B05	83547206	A	T	0.833333	0.789474	0.04386
Araip.B05	83731497	G	A	0	0.277778	-0.277778
Araip.B05	84733886	T	C	0.352941	0.363636	-0.010695
Araip.B05	85141955	C	T	0.235294	0.5	-0.264706
Araip.B05	85352625	C	G	0.666667	0.571429	0.095238
Araip.B05	85762790	T	G	0.090909	0.473684	-0.382775
Araip.B05	85835057	G	A	0.090909	0.409091	-0.318182
Araip.B05	86428299	T	G	0.181818	0.416667	-0.234848
Araip.B05	86581434	G	C	0.117647	0.428571	-0.310924
Araip.B05	86592321	T	C	0.4	0.652174	-0.252174
Araip.B05	87056118	C	G	0.166667	0.5625	-0.395833
Araip.B05	87443107	T	C	0.6	0.5	0.1
Araip.B05	87615993	G	A	0.142857	0.434783	-0.291925
Araip.B05	87954418	C	T	0.181818	0.32	-0.138182
Araip.B05	88334426	C	T	0.45	0.863636	-0.413636
Araip.B05	89275190	G	T	0.125	0.5	-0.375
Araip.B05	89908087	C	A	0.090909	0.454545	-0.363636
Araip.B05	90070199	T	C	0	0.4375	-0.4375
Araip.B05	90107441	A	G	0.5	0.833333	-0.333333
Araip.B05	90123565	T	C	0.095238	0.268293	-0.173055
Araip.B05	90803174	A	G	0.375	0.666667	-0.291667
Araip.B05	91050528	C	T	0.307692	0.571429	-0.263736
Araip.B05	91083774	C	T	0.615385	0.75	-0.134615
Araip.B05	91118289	T	G	0.73913	0.55	0.18913
Araip.B05	91129449	T	C	0.230769	0.307692	-0.076923
Araip.B05	91343331	A	G	0.4	0.857143	-0.457143
Araip.B05	91766050	T	C	0.333333	0.727273	-0.393939
Araip.B05	91825956	T	C	0.555556	0.777778	-0.222222
Araip.B05	91900218	G	T	0.083333	0.3	-0.216667
Araip.B05	92264852	A	G	0.529412	0.615385	-0.085973
Araip.B05	92374004	T	G	0.5	0.684211	-0.184211
Araip.B05	92402114	A	G	0.526316	0.526316	0
Araip.B05	92596253	C	T	0.090909	0.526316	-0.435407
Araip.B05	92870788	T	C	0.125	0.777778	-0.652778
Araip.B05	92883378	C	T	0.375	0.214286	0.160714
Araip.B05	93112449	T	G	0.65	0.684211	-0.034211
Araip.B05	93300309	A	G	0.714286	0.625	0.089286
Araip.B05	93426447	T	G	0.333333	0.375	-0.041667
Araip.B05	93442746	G	A	0.416667	0.611111	-0.194444
Araip.B05	93828457	C	T	0.083333	0.416667	-0.333333
Araip.B05	94282631	G	A	0.25	0.5	-0.25
Araip.B05	94433312	C	G	0.444444	0.388889	0.055556
Araip.B05	94529663	T	C	0.6875	0.636364	0.051136
Araip.B05	94574624	G	A	0.133333	0.2	-0.066667
Araip.B05	94621483	T	G	0.571429	0.695652	-0.124224
Araip.B05	95040335	C	T	0.444444	0.705882	-0.261438
Araip.B05	95139296	G	A	0.3	0.346154	-0.046154
Araip.B05	95240950	C	T	0	0.411765	-0.411765
Araip.B05	95800898	A	G	0.4	0.625	-0.225
Araip.B05	96039158	C	T	0	0.461538	-0.461538
Araip.B05	96132625	A	T	0.357143	0.625	-0.267857
Araip.B05	96225291	C	T	0.545455	0.636364	-0.090909
Araip.B05	96237757	C	G	0.272727	0.733333	-0.460606
Araip.B05	96659489	A	G	0.636364	0.6	0.036364
Araip.B05	96819913	T	C	0.583333	0.846154	-0.262821
Araip.B05	96933295	T	A	0.307692	0.571429	-0.263736
Araip.B05	97254239	G	C	0.705882	0.733333	-0.027451
Araip.B05	97358856	T	G	0.3	0.615385	-0.315385
Araip.B05	98057907	T	C	0.461538	0.5	-0.038462
Araip.B05	98141917	T	A	0.666667	0.666667	0
Araip.B05	98150402	T	G	0.454545	0.666667	-0.212121
Araip.B05	98158099	C	T	0	0.388889	-0.388889
Araip.B05	98316968	T	C	0.2	0.380952	-0.180952
Araip.B05	99642262	G	C	0.454545	0.625	-0.170455
Araip.B05	100009929	C	G	0.142857	0.333333	-0.190476
Araip.B05	100539567	T	G	0.583333	0.529412	0.053922
Araip.B05	100564162	T	C	0.263158	0.166667	0.096491
Araip.B05	100597879	G	T	0.266667	0.210526	0.05614
Araip.B05	100684582	A	C	0.545455	0.5625	-0.017045
Araip.B05	100797027	A	C	0.470588	0.692308	-0.221719
Araip.B05	101419781	C	T	0.111111	0.416667	-0.305556
Araip.B05	102182111	G	T	0.066667	0.25	-0.183333
Araip.B05	102560558	T	C	0.3	0.5	-0.2
Araip.B05	102751330	G	C	0.5	0.631579	-0.131579
Araip.B05	102996204	C	G	0.333333	0.346154	-0.012821
Araip.B05	103302563	G	A	0	0.4	-0.4
Araip.B05	103560325	T	C	0.142857	0.538462	-0.395604
Araip.B05	103756197	A	G	0.285714	0.454545	-0.168831
Araip.B05	103856111	A	T	0.444444	0.294118	0.150327
Araip.B05	104074347	A	C	0.5	0.65	-0.15
Araip.B05	104181172	G	A	0.2	0.285714	-0.085714
Araip.B05	104255015	G	A	0.181818	0.307692	-0.125874
Araip.B05	104722221	T	G	0.6	0.333333	0.266667
Araip.B05	104728792	T	A	0.111111	0.208333	-0.097222
Araip.B05	104988920	C	T	0.166667	0.368421	-0.201754
Araip.B05	105061645	G	A	0	0.321429	-0.321429
Araip.B05	105465853	C	T	0.25	0.533333	-0.283333
Araip.B05	105757338	A	G	0.363636	0.473684	-0.110048
Araip.B05	105848988	A	C	0.692308	0.521739	0.170569
Araip.B05	106111580	C	T	0.65	0.551724	0.098276
Araip.B05	106208633	A	G	0.222222	0.647059	-0.424837
Araip.B05	106225159	C	T	0.125	0.411765	-0.286765
Araip.B05	106290858	G	A	0.1	0.6	-0.5
Araip.B05	106291283	A	G	0.125	0.571429	-0.446429
Araip.B05	106460326	G	A	0.181818	0.307692	-0.125874
Araip.B05	106506631	C	T	0.25	0.5	-0.25
Araip.B05	106560717	A	G	0.363636	0.791667	-0.42803
Araip.B05	106908500	G	A	0	0.3	-0.3
Araip.B05	106997455	C	G	0.090909	0.642857	-0.551948
Araip.B05	107010982	C	T	0.368421	0.5625	-0.194079
Araip.B05	107101187	G	T	0.222222	0.416667	-0.194444
Araip.B05	107133802	G	C	0.285714	0.235294	0.05042
Araip.B05	107314278	T	C	0.5	0.416667	0.083333
Araip.B05	107519906	C	T	0	0.285714	-0.285714
Araip.B05	107618340	C	T	0.222222	0.368421	-0.146199
Araip.B05	107715874	C	G	0.466667	0.461538	0.005128
Araip.B05	107832102	C	T	0.545455	0.466667	0.078788
Araip.B05	108263002	G	A	0.142857	0.636364	-0.493506
Araip.B05	109061149	A	G	0.416667	0.666667	-0.25
Araip.B05	109106433	A	G	0.2	0.45	-0.25
Araip.B05	109299318	T	C	0	0.333333	-0.333333
Araip.B05	109346012	C	A	0.166667	0.3	-0.133333
Araip.B05	109508126	C	G	0.133333	0.37931	-0.245977
Araip.B05	109515141	G	A	0.3125	0.695652	-0.383152
Araip.B05	109602497	A	C	0.652174	0.891892	-0.239718
Araip.B05	109675182	G	A	0.272727	0.357143	-0.084416
Araip.B05	109957682	C	T	0.1	0.47619	-0.37619
Araip.B05	110319169	G	A	0.666667	0.4375	0.229167
Araip.B05	110351164	A	C	0.2	0.388889	-0.188889
Araip.B05	111000229	A	C	0.285714	0.5	-0.214286
Araip.B05	111598196	A	C	0.4	0.708333	-0.308333
Araip.B05	111733872	G	T	0.583333	0.461538	0.121795
Araip.B05	112132242	T	C	0.076923	0.266667	-0.189744
Araip.B05	112259322	G	C	0.181818	0.428571	-0.246753
Araip.B05	112268746	A	G	0.272727	0.6	-0.327273
Araip.B05	112662749	C	G	0.416667	0.526316	-0.109649
Araip.B05	112845714	T	C	0.3	0.526316	-0.226316
Araip.B05	112966468	C	G	0.090909	0.214286	-0.123377
Araip.B05	113708228	G	A	0.416667	0.421053	-0.004386
Araip.B05	114037367	A	G	0.642857	0.823529	-0.180672
Araip.B05	114081987	C	T	0.083333	0.615385	-0.532051
Araip.B05	114470450	G	A	0.363636	0.529412	-0.165775
Araip.B05	114739204	C	G	0.222222	0.444444	-0.222222
Araip.B05	114795753	T	C	0.5	0.615385	-0.115385
Araip.B05	114834000	T	C	0.333333	0.388889	-0.055556
Araip.B05	115090937	G	A	0.628571	0.875	-0.246429
Araip.B05	115583207	A	G	0.176471	0.071429	0.105042
Araip.B05	115753322	A	G	0.357143	0.266667	0.090476
Araip.B05	116135621	C	T	0.153846	0.434783	-0.280936
Araip.B05	116848093	T	G	0.384615	0.6	-0.215385
Araip.B05	117064703	A	G	0.2	0.625	-0.425
Araip.B05	117233283	C	A	0.3	0.571429	-0.271429
Araip.B05	118582581	G	A	0.384615	0.636364	-0.251748
Araip.B05	118876051	A	G	0.285714	0.4	-0.114286
Araip.B05	118900709	T	C	0.333333	0.142857	0.190476
Araip.B05	119748226	T	C	0	0.529412	-0.529412
Araip.B05	120054835	A	G	0.5	0.84	-0.34
Araip.B05	120291673	C	T	0.3125	0.555556	-0.243056
Araip.B05	121234012	G	A	0.181818	0.666667	-0.484848
Araip.B05	121691755	T	C	0.090909	0.5	-0.409091
Araip.B05	121705745	A	C	0	0.625	-0.625
Araip.B05	121706273	G	C	0.5	0.5	0
Araip.B05	122323242	T	C	0.142857	0.7	-0.557143
Araip.B05	122441635	A	G	0.307692	0.578947	-0.271255
Araip.B05	122595532	A	C	0.166667	0.6875	-0.520833
Araip.B05	122737291	T	C	0.2	0.35	-0.15
Araip.B05	123541105	A	G	0.428571	0.578947	-0.150376
Araip.B05	123580825	T	C	0.090909	0.714286	-0.623377
Araip.B05	123586098	T	C	0.307692	0.857143	-0.549451
Araip.B05	123871966	C	T	0.230769	0.888889	-0.65812
Araip.B05	124017783	A	G	0.461538	0.642857	-0.181319
Araip.B05	124050394	T	C	0.235294	0.857143	-0.621849
Araip.B05	124209356	G	T	0	0.583333	-0.583333
Araip.B05	124362910	G	A	0.272727	0.5	-0.227273
Araip.B05	124504289	G	T	0.181818	0.952381	-0.770563
Araip.B05	124507346	A	G	0.411765	0.666667	-0.254902
Araip.B05	125439275	C	G	0.3	0.625	-0.325
Araip.B05	125456787	A	G	0.1	0.666667	-0.566667
Araip.B05	125582644	A	T	0.153846	0.928571	-0.774725
Araip.B05	125700822	T	G	0.1	0.714286	-0.614286
Araip.B05	125858626	C	T	0.083333	0.4	-0.316667
Araip.B05	125874744	T	C	0.416667	0.909091	-0.492424
Araip.B05	125931461	A	G	0.285714	0.625	-0.339286
Araip.B05	126009808	A	G	0.266667	0.5625	-0.295833
Araip.B05	126084403	A	T	0.633333	0.916667	-0.283333
Araip.B05	126339493	A	G	0.272727	0.8125	-0.539773
Araip.B05	126592738	T	A	0.272727	0.7	-0.427273
Araip.B05	126639767	G	T	0.25	0.6875	-0.4375
Araip.B05	126707868	G	A	0.294118	0.615385	-0.321267
Araip.B05	126929952	C	A	0.1	0.6875	-0.5875
Araip.B05	126932319	G	C	0.545455	0.9375	-0.392045
Araip.B05	127261870	G	A	0.4	0.526316	-0.126316
Araip.B05	127319868	A	T	0.5	0.642857	-0.142857
Araip.B05	127538151	T	C	0.111111	0.75	-0.638889
Araip.B05	127662253	T	C	0.428571	0.777778	-0.349206
Araip.B05	127663526	C	T	0.2	0.714286	-0.514286
Araip.B05	127759419	C	G	0.2	0.888889	-0.688889
Araip.B05	127950633	C	T	0.4375	0.666667	-0.229167
Araip.B05	127969307	A	G	0.384615	0.888889	-0.504274
Araip.B05	128111761	T	A	0.4	0.533333	-0.133333
Araip.B05	128351339	C	G	0.153846	0.833333	-0.679487
Araip.B05	128362285	G	T	0.285714	0.642857	-0.357143
Araip.B05	129234754	T	C	0	0.307692	-0.307692
Araip.B05	129235460	A	G	0.777778	0.8	-0.022222
Araip.B05	131807694	C	A	0.647059	0.416667	0.230392
Araip.B05	135230631	C	T	0	0.444444	-0.444444
Araip.B05	135275966	A	G	0.352941	0.666667	-0.313725
Araip.B05	135294992	G	C	0.125	0.64	-0.515
Araip.B05	135356443	T	A	0.3	0.636364	-0.336364
Araip.B05	135424470	T	C	0.166667	0.529412	-0.362745
Araip.B05	136227146	C	T	0.214286	0.647059	-0.432773
Araip.B05	136354412	G	A	0.357143	0.555556	-0.198413
Araip.B05	136375158	T	C	0.583333	0.8	-0.216667
Araip.B05	136535016	G	T	0.222222	0.714286	-0.492063
Araip.B05	136626030	T	C	0.416667	0.583333	-0.166667
Araip.B05	136632168	A	G	0.181818	0.615385	-0.433566
Araip.B05	136744472	G	A	0.272727	0.818182	-0.545455
Araip.B05	136756808	A	T	0.153846	0.866667	-0.712821
Araip.B05	136885036	A	T	0.411765	0.833333	-0.421569
Araip.B05	136956841	G	A	0.153846	0.777778	-0.623932
Araip.B05	137115825	C	T	0.125	0.615385	-0.490385
Araip.B05	137178934	C	G	0.071429	0.555556	-0.484127
Araip.B05	137184208	G	A	0.3	0.882353	-0.582353
Araip.B05	137193638	A	G	0.090909	0.75	-0.659091
Araip.B05	137218612	A	G	0.285714	0.714286	-0.428571
Araip.B05	137801788	A	G	0.333333	0.733333	-0.4
Araip.B05	137876701	T	C	0.25	0.846154	-0.596154
Araip.B05	138096681	G	A	0.25	0.666667	-0.416667
Araip.B05	138147282	T	G	0.142857	0.761905	-0.619048
Araip.B05	138223516	C	T	0.470588	0.588235	-0.117647
Araip.B05	138462546	A	G	0.333333	0.6875	-0.354167
Araip.B05	138464154	C	T	0.058824	0.28	-0.221176
Araip.B05	138477381	C	T	0.1	0.464286	-0.364286
Araip.B05	138596638	A	G	0.384615	0.75	-0.365385
Araip.B05	138603771	G	A	0.454545	0.466667	-0.012121
Araip.B05	138981826	C	T	0.25	0.692308	-0.442308
Araip.B05	139375551	A	G	0.5	0.772727	-0.272727
Araip.B05	139400099	T	G	0.307692	0.777778	-0.470085
Araip.B05	139401785	A	G	0.090909	0.769231	-0.678322
Araip.B05	139548269	G	C	0.090909	0.526316	-0.435407
Araip.B05	139678321	T	C	0.125	0.631579	-0.506579
Araip.B05	139879103	G	A	0.142857	0.666667	-0.52381
Araip.B05	140130197	A	G	0.142857	0.529412	-0.386555
Araip.B05	140319051	T	C	0.272727	0.833333	-0.560606
Araip.B05	140465526	G	A	0.125	0.461538	-0.336538
Araip.B05	140976357	T	C	0.117647	0.352941	-0.235294
Araip.B05	141054536	A	T	0.230769	0.761905	-0.531136
Araip.B05	141250421	C	A	0.466667	1	-0.533333
Araip.B05	141260149	A	C	0.111111	0.722222	-0.611111
Araip.B05	141531289	G	A	0.25	0.705882	-0.455882
Araip.B05	142155940	T	C	0.285714	0.652174	-0.36646
Araip.B05	142324013	A	G	0.642857	0.954545	-0.311688
Araip.B05	142788187	A	G	0.4	0.75	-0.35
Araip.B05	142841307	A	G	0.181818	0.538462	-0.356643
Araip.B05	142921568	C	G	0.666667	0.75	-0.083333
Araip.B05	143010660	C	G	0.0625	0.6875	-0.625
Araip.B05	143090323	G	C	0.1	0.692308	-0.592308
Araip.B05	143090339	G	C	0.285714	0.714286	-0.428571
Araip.B05	143090386	G	T	0.5	0.826087	-0.326087
Araip.B05	143188190	C	T	0.083333	0.714286	-0.630952
Araip.B05	143577618	A	G	0	0.923077	-0.923077
Araip.B05	143578164	G	A	0	0.666667	-0.666667
Araip.B05	143837195	C	A	0.363636	0.545455	-0.181818
Araip.B05	144819792	G	A	0.5	0.681818	-0.181818
Araip.B05	144871664	C	T	0.384615	1	-0.615385
Araip.B05	145001756	T	C	0.3	0.588235	-0.288235
Araip.B05	145600386	A	G	0.181818	0.818182	-0.636364
Araip.B05	145820809	A	G	0.071429	0.461538	-0.39011
Araip.B05	145847396	A	G	0.176471	0.444444	-0.267974
Araip.B05	145932434	C	A	0.071429	0.6	-0.528571
Araip.B05	146040784	C	T	0.2	0.388889	-0.188889
Araip.B05	146142083	T	C	0.076923	0.705882	-0.628959
Araip.B05	146219248	C	T	0.076923	0.666667	-0.589744
Araip.B05	146321839	A	G	0.411765	0.5	-0.088235
Araip.B05	146358215	T	C	0.2	0.611111	-0.411111
Araip.B05	146360251	G	A	0.333333	0.318182	0.015152
Araip.B05	146570853	A	G	0.333333	0.470588	-0.137255
Araip.B05	146668120	G	A	0.2	0.666667	-0.466667
Araip.B05	146731142	C	T	0	0.625	-0.625
Araip.B05	146765535	T	C	0.2	0.533333	-0.333333
Araip.B05	146789965	C	T	0.705882	0.764706	-0.058824
Araip.B05	147297700	C	T	0.25	0.5	-0.25
Araip.B05	147502668	C	T	0.875	0.941176	-0.066176
Araip.B05	148071840	G	A	0.266667	0.555556	-0.288889
Araip.B05	148157993	G	C	0.538462	0.545455	-0.006993
Araip.B05	148186794	T	C	0.6	0.368421	0.231579
Araip.B05	148187807	A	T	0.454545	0.307692	0.146853
Araip.B05	148209576	A	G	0.642857	0.357143	0.285714
Araip.B05	148315591	T	C	0.625	0.756757	-0.131757
Araip.B05	148320019	A	G	0.75	0.65	0.1
Araip.B05	148320079	A	G	0.681818	0.757576	-0.075758
Araip.B05	148438844	G	T	0.357143	0.181818	0.175325
Araip.B05	148439715	C	T	0.444444	0.428571	0.015873
Araip.B05	148577051	G	C	0.615385	0.357143	0.258242
Araip.B05	148623486	T	C	0.266667	0.185185	0.081481
Araip.B05	148647711	G	A	0.647059	0.642857	0.004202
Araip.B05	148696939	G	T	0.428571	0.529412	-0.10084
Araip.B05	148773866	T	C	0.166667	0.333333	-0.166667
Araip.B05	149042162	G	A	0.263158	0.36	-0.096842
Araip.B05	149091387	T	C	0.384615	0.6875	-0.302885
Araip.B06	811703	G	A	0.6	0.923077	-0.323077
Araip.B06	1148432	C	T	0.545455	0.846154	-0.300699
Araip.B06	1171180	C	T	0.3	0.75	-0.45
Araip.B06	1388607	C	T	0.625	0.875	-0.25
Araip.B06	2018696	T	C	1	0.526316	0.473684
Araip.B06	2147549	G	T	0.75	0.9	-0.15
Araip.B06	2197652	T	G	0.714286	0.666667	0.047619
Araip.B06	2199962	G	A	0.90625	0.730769	0.175481
Araip.B06	2201244	T	C	0.761905	0.73913	0.022774
Araip.B06	2235948	G	T	0.777778	0.8	-0.022222
Araip.B06	2244926	G	T	0.714286	0.6875	0.026786
Araip.B06	2711174	C	A	0.727273	0.727273	0
Araip.B06	2794977	T	C	0.764706	0.833333	-0.068627
Araip.B06	2822223	T	C	0.833333	0.533333	0.3
Araip.B06	3079715	C	T	0.4	0.375	0.025
Araip.B06	3101723	T	C	0.636364	0.75	-0.113636
Araip.B06	3181705	T	A	0.15	0.2	-0.05
Araip.B06	3328691	A	G	0.5625	0.705882	-0.143382
Araip.B06	3378582	C	T	0.428571	0.777778	-0.349206
Araip.B06	3392642	A	G	0.428571	0.8	-0.371429
Araip.B06	3420808	C	G	0.571429	0.470588	0.10084
Araip.B06	3615312	T	C	0.545455	0.666667	-0.121212
Araip.B06	3752263	T	C	0.166667	0.764706	-0.598039
Araip.B06	3923571	A	G	0.818182	0.588235	0.229947
Araip.B06	4016499	A	G	0.642857	0.4	0.242857
Araip.B06	4029125	C	T	0.2	0.578947	-0.378947
Araip.B06	4086171	T	C	0.583333	0.809524	-0.22619
Araip.B06	4688543	G	A	0.142857	0.529412	-0.386555
Araip.B06	4765461	A	G	0.909091	0.75	0.159091
Araip.B06	4837199	T	C	0.75	0.529412	0.220588
Araip.B06	4912945	C	T	0.4	0.764706	-0.364706
Araip.B06	4972080	T	A	0.538462	0.764706	-0.226244
Araip.B06	4972086	A	T	0.538462	0.75	-0.211538
Araip.B06	4997792	A	C	0.692308	0.736842	-0.044534
Araip.B06	5008297	A	G	0.636364	0.857143	-0.220779
Araip.B06	5064246	G	C	0.368421	0.8	-0.431579
Araip.B06	5342605	C	T	0.7	0.588235	0.111765
Araip.B06	5343233	T	C	0.5	0.772727	-0.272727
Araip.B06	5369531	T	C	0.666667	0.571429	0.095238
Araip.B06	5372546	C	T	0.857143	0.619048	0.238095
Araip.B06	5424477	C	T	0.625	0.761905	-0.136905
Araip.B06	5443409	G	C	0.444444	0.5	-0.055556
Araip.B06	5482131	T	G	1	0.5625	0.4375
Araip.B06	5550364	C	T	0.705882	0.666667	0.039216
Araip.B06	5621991	T	C	0.421053	0.75	-0.328947
Araip.B06	5697156	A	G	0.777778	0.545455	0.232323
Araip.B06	5740715	T	G	0.785714	0.636364	0.149351
Araip.B06	5803320	C	T	0.642857	0.5	0.142857
Araip.B06	5819130	C	T	0.454545	0.6	-0.145455
Araip.B06	5942908	G	A	0.642857	0.428571	0.214286
Araip.B06	6084835	G	T	0.555556	0.619048	-0.063492
Araip.B06	6107339	A	G	0.909091	0.666667	0.242424
Araip.B06	6279518	G	A	1	0.6875	0.3125
Araip.B06	6437281	C	T	0.388889	0.323529	0.065359
Araip.B06	6460124	T	C	0.933333	0.730769	0.202564
Araip.B06	6473799	T	G	0.25	0.190476	0.059524
Araip.B06	6554128	G	A	0.545455	0.590909	-0.045455
Araip.B06	6563934	A	G	0.727273	0.761905	-0.034632
Araip.B06	6835566	A	G	0.535714	0.636364	-0.100649
Araip.B06	6935155	A	C	0.6	0.652174	-0.052174
Araip.B06	7000391	C	T	0.368421	0.28	0.088421
Araip.B06	7137453	A	G	0.75	0.346154	0.403846
Araip.B06	7444265	T	C	0.666667	0.421053	0.245614
Araip.B06	7510218	A	G	0.6875	0.727273	-0.039773
Araip.B06	7639925	T	A	0.692308	0.733333	-0.041026
Araip.B06	7644708	C	A	0.6875	0.647059	0.040441
Araip.B06	7778998	G	C	0.333333	0.625	-0.291667
Araip.B06	7975224	A	C	0.538462	0.538462	0
Araip.B06	7988808	G	A	0.916667	0.5625	0.354167
Araip.B06	8006809	C	T	0.615385	0.75	-0.134615
Araip.B06	8272571	A	G	0.75	0.916667	-0.166667
Araip.B06	8273133	C	A	0.272727	0.466667	-0.193939
Araip.B06	8500353	A	G	0.666667	0.857143	-0.190476
Araip.B06	8565732	C	G	0.333333	0.76	-0.426667
Araip.B06	8926977	C	G	0.6	0.588235	0.011765
Araip.B06	8978960	G	A	0.375	0.666667	-0.291667
Araip.B06	9404333	A	G	0.666667	0.590909	0.075758
Araip.B06	9445663	A	C	0.555556	0.533333	0.022222
Araip.B06	9456517	C	T	0.818182	0.636364	0.181818
Araip.B06	9467861	C	T	0.583333	0.785714	-0.202381
Araip.B06	9469489	G	A	0.75	0.555556	0.194444
Araip.B06	9682201	G	A	0.222222	0.785714	-0.563492
Araip.B06	9708518	A	G	0.363636	0.647059	-0.283422
Araip.B06	10089345	C	T	0.8	0.588235	0.211765
Araip.B06	10097065	G	A	0.5	0.736842	-0.236842
Araip.B06	10678671	T	C	0.333333	0.535714	-0.202381
Araip.B06	11562267	A	G	0.933333	0.5	0.433333
Araip.B06	11988250	G	A	0.6	0.65	-0.05
Araip.B06	12121382	A	G	0.636364	0.705882	-0.069519
Araip.B06	12170788	C	T	0.242424	0.129032	0.113392
Araip.B06	12273154	T	C	0.7	0.357143	0.342857
Araip.B06	12323580	T	C	0.727273	0.6	0.127273
Araip.B06	12371509	C	T	0.538462	0.533333	0.005128
Araip.B06	12406540	C	G	0.928571	0.529412	0.39916
Araip.B06	12455869	T	G	0.6	0.736842	-0.136842
Araip.B06	12548738	C	G	0.571429	0.727273	-0.155844
Araip.B06	12783503	T	C	0.545455	0.631579	-0.086124
Araip.B06	12836129	G	T	0.636364	0.5	0.136364
Araip.B06	13006438	T	A	0.545455	0.777778	-0.232323
Araip.B06	13083209	G	T	0.444444	0.454545	-0.010101
Araip.B06	13125701	T	G	0.764706	0.642857	0.121849
Araip.B06	13127906	G	A	0.9	0.611111	0.288889
Araip.B06	13218580	A	T	0.692308	0.642857	0.049451
Araip.B06	13220271	G	A	0.533333	0.444444	0.088889
Araip.B06	13274737	A	G	0.545455	0.666667	-0.121212
Araip.B06	13363843	T	C	0.625	0.6875	-0.0625
Araip.B06	13363885	G	A	0.5	0.666667	-0.166667
Araip.B06	13404851	C	A	0.727273	0.631579	0.095694
Araip.B06	13772947	C	T	0.7	0.6	0.1
Araip.B06	13823011	T	C	0.88	0.809524	0.070476
Araip.B06	13989799	T	C	0.466667	0.454545	0.012121
Araip.B06	14183260	T	C	0.7	0.73913	-0.03913
Araip.B06	14257631	G	A	0.571429	0.5625	0.008929
Araip.B06	14861671	A	G	1	0.315789	0.684211
Araip.B06	14971627	T	G	0.777778	0.75	0.027778
Araip.B06	15159302	A	G	0.666667	0.733333	-0.066667
Araip.B06	15267985	G	C	0.333333	0.428571	-0.095238
Araip.B06	15545968	T	C	0.6	0.647059	-0.047059
Araip.B06	15628952	A	G	0.636364	0.642857	-0.006494
Araip.B06	15905334	T	C	0.5	0.722222	-0.222222
Araip.B06	16117422	C	T	0.444444	0.52381	-0.079365
Araip.B06	16405780	C	G	0.333333	0.642857	-0.309524
Araip.B06	16456289	C	T	0.666667	0.684211	-0.017544
Araip.B06	16905136	A	G	1	0.631579	0.368421
Araip.B06	17003432	T	C	0.6	0.777778	-0.177778
Araip.B06	17286461	T	C	0.6	0.333333	0.266667
Araip.B06	17396747	T	C	0.6	0.647059	-0.047059
Araip.B06	17502268	G	A	0.583333	0.764706	-0.181373
Araip.B06	18176544	T	G	0.75	0.588235	0.161765
Araip.B06	18318784	T	C	0.8	0.6	0.2
Araip.B06	18581476	A	C	0.428571	0.482759	-0.054187
Araip.B06	18905460	C	A	0.916667	0.642857	0.27381
Araip.B06	19370009	T	G	0.5625	0.571429	-0.008929
Araip.B06	20149907	T	A	0.888889	0.6875	0.201389
Araip.B06	20735633	A	G	0.625	0.642857	-0.017857
Araip.B06	20783884	T	C	0.3	0.285714	0.014286
Araip.B06	20809702	T	C	0.235294	0.466667	-0.231373
Araip.B06	20834941	C	T	0.571429	0.692308	-0.120879
Araip.B06	21406000	C	T	0.666667	0.705882	-0.039216
Araip.B06	21447567	A	C	0.727273	0.866667	-0.139394
Araip.B06	22091721	C	T	0.571429	0.5	0.071429
Araip.B06	22843002	T	C	0.8	0.625	0.175
Araip.B06	22843498	T	C	0.666667	0.8	-0.133333
Araip.B06	22909285	T	G	0.857143	0.588235	0.268908
Araip.B06	23885279	G	A	0.461538	0.642857	-0.181319
Araip.B06	24042372	T	G	0.2	0.5	-0.3
Araip.B06	24339761	T	A	0.769231	0.736842	0.032389
Araip.B06	24533142	C	T	0.6	0.473684	0.126316
Araip.B06	25371382	A	G	0.7	0.5625	0.1375
Araip.B06	25488864	C	G	0.285714	0.315789	-0.030075
Araip.B06	26863832	T	C	0.625	0.666667	-0.041667
Araip.B06	26946476	G	A	0.111111	0.3125	-0.201389
Araip.B06	27079128	T	C	0.75	0.611111	0.138889
Araip.B06	27621263	C	T	0.769231	0.5	0.269231
Araip.B06	28149811	G	A	0.785714	0.5	0.285714
Araip.B06	28192147	G	T	0.882353	0.72	0.162353
Araip.B06	28212789	T	C	0.647059	0.448276	0.198783
Araip.B06	28276446	A	G	0.571429	0.428571	0.142857
Araip.B06	28318371	A	G	0.8125	0.647059	0.165441
Araip.B06	28628260	T	A	0.866667	0.733333	0.133333
Araip.B06	28669882	C	T	0.5	0.6	-0.1
Araip.B06	28691230	A	G	0.8	0.611111	0.188889
Araip.B06	28941520	G	A	0.75	0.333333	0.416667
Araip.B06	29324685	T	C	0.705882	0.5	0.205882
Araip.B06	29550754	G	T	0.538462	0.631579	-0.093117
Araip.B06	29561194	G	A	0.7	0.714286	-0.014286
Araip.B06	29882783	C	T	0.5625	0.315789	0.246711
Araip.B06	30291998	T	C	0.4375	0.636364	-0.198864
Araip.B06	30756472	A	G	0.666667	0.692308	-0.025641
Araip.B06	31303599	T	A	0.833333	0.466667	0.366667
Araip.B06	31369391	G	A	0.818182	0.642857	0.175325
Araip.B06	31446094	G	A	0.733333	0.473684	0.259649
Araip.B06	31559680	C	T	0.6	0.75	-0.15
Araip.B06	31685814	G	T	0.5	0.444444	0.055556
Araip.B06	32052932	T	C	0.625	0.733333	-0.108333
Araip.B06	32194610	T	A	0.666667	0.647059	0.019608
Araip.B06	33250377	G	A	0.545455	0.375	0.170455
Araip.B06	33481364	G	T	0.8125	0.875	-0.0625
Araip.B06	33489597	C	T	0.272727	0.181818	0.090909
Araip.B06	33511041	C	T	0.25	0.45	-0.2
Araip.B06	33659622	A	G	0.666667	0.684211	-0.017544
Araip.B06	33680602	A	G	0.6	0.4	0.2
Araip.B06	33826015	C	T	0.666667	0.428571	0.238095
Araip.B06	34083104	C	T	0.4	0.625	-0.225
Araip.B06	34253734	C	T	0.357143	0.466667	-0.109524
Araip.B06	34371082	T	C	0.571429	0.666667	-0.095238
Araip.B06	34556773	C	A	0.545455	0.3	0.245455
Araip.B06	35225084	G	A	0.818182	0.555556	0.262626
Araip.B06	35403077	T	G	0.285714	0.277778	0.007937
Araip.B06	36072157	C	T	0.555556	0.736842	-0.181287
Araip.B06	38541902	G	A	0.714286	0.722222	-0.007937
Araip.B06	40127792	T	C	0.588235	0.333333	0.254902
Araip.B06	40451184	G	T	0.5	0.647059	-0.147059
Araip.B06	42534037	T	C	0.833333	0.214286	0.619048
Araip.B06	43478381	A	G	0.333333	0.384615	-0.051282
Araip.B06	43959307	A	G	0	0.217391	-0.217391
Araip.B06	44548947	G	C	0.5	0.4	0.1
Araip.B06	45327131	T	G	0.428571	0.4375	-0.008929
Araip.B06	45623319	C	T	0.14	0.213115	-0.073115
Araip.B06	45626273	A	G	1	0.714286	0.285714
Araip.B06	45638600	G	A	0.384615	0.5	-0.115385
Araip.B06	45898461	C	T	0.833333	0.75	0.083333
Araip.B06	45898828	A	C	0.307692	0.266667	0.041026
Araip.B06	46788049	G	A	0.5	0.714286	-0.214286
Araip.B06	48712802	T	C	0.5	0.642857	-0.142857
Araip.B06	50181348	C	T	0.181818	0.095238	0.08658
Araip.B06	50181367	C	T	0.25	0.136364	0.113636
Araip.B06	52019366	T	C	0.625	0.705882	-0.080882
Araip.B06	52019718	C	T	0.352941	0.115385	0.237557
Araip.B06	52019745	T	C	0.3125	0.190476	0.122024
Araip.B06	59832878	T	C	0.375	0.736842	-0.361842
Araip.B06	60865261	A	G	0.5	0.5	0
Araip.B06	62530958	G	T	0.375	0.428571	-0.053571
Araip.B06	65864508	A	T	0.642857	0.5	0.142857
Araip.B06	68615493	T	C	0.2	0.52381	-0.32381
Araip.B06	71391893	T	A	0.222222	0.230769	-0.008547
Araip.B06	75005097	G	A	0.466667	0.470588	-0.003922
Araip.B06	76269218	G	A	0.9	0.681818	0.218182
Araip.B06	81469446	C	T	0.4	0.322581	0.077419
Araip.B06	81874227	C	A	0.37037	0.30303	0.06734
Araip.B06	82629367	T	C	0.7	0.961538	-0.261538
Araip.B06	83631890	A	G	0.7	0.8	-0.1
Araip.B06	83661038	T	C	0.785714	0.6	0.185714
Araip.B06	84118350	T	C	0.294118	0.210526	0.083591
Araip.B06	92162270	C	A	0.333333	0.4	-0.066667
Araip.B06	94387348	T	C	0.4	0.388889	0.011111
Araip.B06	96366548	A	G	0.583333	0.611111	-0.027778
Araip.B06	96710420	A	G	0.461538	0.48	-0.018462
Araip.B06	97380171	A	G	0.866667	0.571429	0.295238
Araip.B06	102636253	G	A	0.461538	0.333333	0.128205
Araip.B06	104420100	A	G	0.666667	0.4	0.266667
Araip.B06	104644104	C	T	0.727273	0.615385	0.111888
Araip.B06	106754331	C	T	0.166667	0.333333	-0.166667
Araip.B06	111306277	C	A	0	0.411765	-0.411765
Araip.B06	114703606	G	A	0.333333	0.222222	0.111111
Araip.B06	116208729	C	T	0.615385	0.466667	0.148718
Araip.B06	120334166	T	C	0.181818	0.222222	-0.040404
Araip.B06	120872903	A	G	0.428571	0.642857	-0.214286
Araip.B06	121595960	A	T	0.5	0.294118	0.205882
Araip.B06	125273325	T	G	1	0.470588	0.529412
Araip.B06	125274600	A	C	0.545455	0.411765	0.13369
Araip.B06	125432091	G	A	0.625	0.5	0.125
Araip.B06	125974689	C	T	0.6	0.142857	0.457143
Araip.B06	126103058	T	C	0.842105	0.4375	0.404605
Araip.B06	126255674	G	A	0.6	0.266667	0.333333
Araip.B06	126375966	T	C	0.8	0.666667	0.133333
Araip.B06	126996725	C	T	0.692308	0.533333	0.158974
Araip.B06	127050066	C	T	0.833333	0.777778	0.055556
Araip.B06	127700826	T	G	0.777778	0.428571	0.349206
Araip.B06	130620880	C	T	0.833333	0.473684	0.359649
Araip.B06	131372239	T	C	0	0	0
Araip.B06	131448570	G	A	0.7	0.6	0.1
Araip.B06	131561964	A	G	0.4	0.75	-0.35
Araip.B06	131901612	A	G	0	0.058824	-0.058824
Araip.B06	132504835	A	G	0	0	0
Araip.B06	132966806	T	C	0	0.125	-0.125
Araip.B07	180408	T	C	0.714286	0.55	0.164286
Araip.B07	303028	A	G	0.7	0.571429	0.128571
Araip.B07	368787	G	A	0.583333	0.692308	-0.108974
Araip.B07	388645	A	T	0.416667	0.625	-0.208333
Araip.B07	478308	T	G	0	0.2	-0.2
Araip.B07	2094704	T	C	0.333333	0.1875	0.145833
Araip.B07	2497908	T	C	0.5	0.315789	0.184211
Araip.B07	7198628	G	T	0.2	0.266667	-0.066667
Araip.B07	7400762	G	A	0.583333	0.222222	0.361111
Araip.B07	7450307	T	C	0.642857	0.307692	0.335165
Araip.B07	7757819	C	G	0.733333	0.583333	0.15
Araip.B07	7933227	A	C	0.583333	0.428571	0.154762
Araip.B07	8431788	A	C	0.416667	0.35	0.066667
Araip.B07	8464951	T	C	0.5	0.5	0
Araip.B07	8470474	G	A	0.461538	0.315789	0.145749
Araip.B07	8480245	A	G	0.384615	0.263158	0.121457
Araip.B07	9402529	A	G	0.8	0.705882	0.094118
Araip.B07	10623952	T	A	0.666667	0.578947	0.087719
Araip.B07	13815679	A	G	0.454545	0.266667	0.187879
Araip.B07	16551033	A	G	0.764706	0.652174	0.112532
Araip.B07	20833045	C	T	0.571429	0.4375	0.133929
Araip.B07	20940624	C	T	0.571429	0.583333	-0.011905
Araip.B07	26763215	G	A	0.882353	0.636364	0.245989
Araip.B07	34251192	A	G	0	0.458333	-0.458333
Araip.B07	39371127	T	C	0.666667	0.65	0.016667
Araip.B07	40684485	T	C	0.5	0.707317	-0.207317
Araip.B07	47296040	T	C	0.666667	0.411765	0.254902
Araip.B07	48407889	G	A	0.3	0.769231	-0.469231
Araip.B07	52066290	T	C	0.3	0.5	-0.2
Araip.B07	70078369	G	A	0.416667	0.545455	-0.128788
Araip.B07	72789652	C	T	0.636364	0.518519	0.117845
Araip.B07	74898728	G	A	0.25	0.416667	-0.166667
Araip.B07	77454842	G	T	0.5	0.266667	0.233333
Araip.B07	78147363	A	G	0.5	0.5	0
Araip.B07	80609717	T	G	1	0.619048	0.380952
Araip.B07	81136220	C	T	0.714286	0.636364	0.077922
Araip.B07	81508930	T	C	0.136364	0.282609	-0.146245
Araip.B07	83694406	T	A	0.454545	0.210526	0.244019
Araip.B07	87597497	C	G	0.411765	0.230769	0.180995
Araip.B07	91533984	C	T	0.25	0.27027	-0.02027
Araip.B07	91747635	C	A	0.636364	0.473684	0.162679
Araip.B07	93743441	C	T	0.285714	0	0.285714
Araip.B07	94633926	C	T	0.444444	0.588235	-0.143791
Araip.B07	97828299	C	T	0.315789	0.153846	0.161943
Araip.B07	104450202	G	T	0.333333	0.4	-0.066667
Araip.B07	108022953	C	T	0.714286	0.588235	0.12605
Araip.B07	109147440	G	T	0.5	0.727273	-0.227273
Araip.B07	116052054	C	T	0.35	0.333333	0.016667
Araip.B07	116410191	C	T	0.333333	0.5	-0.166667
Araip.B07	117385416	T	C	0.333333	0.769231	-0.435897
Araip.B07	119157271	A	T	0.714286	0.875	-0.160714
Araip.B07	120094175	C	T	0.190476	0.363636	-0.17316
Araip.B07	120371082	A	G	0.416667	0.444444	-0.027778
Araip.B07	120914745	C	T	0.454545	0.428571	0.025974
Araip.B07	121176530	T	C	0.315789	0.34375	-0.027961
Araip.B07	122946799	T	A	0.533333	0.565217	-0.031884
Araip.B07	123957153	A	G	0.384615	0.411765	-0.027149
Araip.B07	124022140	A	T	0.5	0.47619	0.02381
Araip.B07	124138341	G	T	0.272727	0.533333	-0.260606
Araip.B07	124226797	G	A	0.454545	0.5	-0.045455
Araip.B07	124241689	A	G	0.615385	0.647059	-0.031674
Araip.B08	1302720	G	A	0.3	0.823529	-0.523529
Araip.B08	1777432	T	C	0.142857	0.65	-0.507143
Araip.B08	2165878	C	G	0.25	0.470588	-0.220588
Araip.B08	2719579	T	C	0.230769	0.7	-0.469231
Araip.B08	2751370	C	T	0.666667	0.615385	0.051282
Araip.B08	2847990	G	A	0.333333	0.545455	-0.212121
Araip.B08	3050631	A	T	0.333333	0.636364	-0.30303
Araip.B08	3063003	C	T	0.428571	0.555556	-0.126984
Araip.B08	3064231	A	G	0.142857	0.47619	-0.333333
Araip.B08	3126873	T	C	0.363636	0.470588	-0.106952
Araip.B08	3346832	C	T	0.333333	0.636364	-0.30303
Araip.B08	4264559	G	A	0.583333	0.571429	0.011905
Araip.B08	6371717	A	T	0.1	0.434783	-0.334783
Araip.B08	8286728	T	C	0.176471	0.3	-0.123529
Araip.B08	10624410	T	C	0.571429	0.684211	-0.112782
Araip.B08	11149905	G	A	0.454545	0.5	-0.045455
Araip.B08	11201649	T	G	0	0.5	-0.5
Araip.B08	11316514	A	G	0.857143	0.588235	0.268908
[truncated: 1,025 more rows]
