# Supplementary material for: Mapping Late Leaf Spot Resistance in Peanut (Arachis hypogaea) Using QTL-seq Reveals Markers for Marker-Assisted Selection
Source: Front Plant Sci. 2018 Feb 5;9:83. doi: 10.3389/fpls.2018.00083 (PMC5807350; doi:10.3389/fpls.2018.00083)
Supplement: Supplementary file 4 [file Data_Sheet_2.ZIP › 1801.B.Smooth.txt]

Chromosome	window start	window end	dSNP
Araip.B01	0	2000000	0.021076
Araip.B01	500000	2500000	0.012243
Araip.B01	1000000	3000000	-0.010387
Araip.B01	1500000	3500000	-0.082929
Araip.B01	2000000	4000000	-0.036774
Araip.B01	2500000	4500000	-0.011247
Araip.B01	3000000	5000000	-0.010908
Araip.B01	3500000	5500000	-0.040803
Araip.B01	4000000	6000000	-0.003843
Araip.B01	4500000	6500000	0.040134
Araip.B01	5000000	7000000	0.140766
Araip.B01	5500000	7500000	0.197675
Araip.B01	6000000	8000000	0.229306
Araip.B01	6500000	8500000	0.257986
Araip.B01	7000000	9000000	0.233202
Araip.B01	7500000	9500000	0.225782
Araip.B01	8000000	10000000	0
Araip.B01	8500000	10500000	0
Araip.B01	9000000	11000000	0
Araip.B01	9500000	11500000	0
Araip.B01	10000000	12000000	-0.125629
Araip.B01	10500000	12500000	-0.149915
Araip.B01	11000000	13000000	-0.149915
Araip.B01	11500000	13500000	-0.149915
Araip.B01	12000000	14000000	0
Araip.B01	12500000	14500000	0
Araip.B01	13000000	15000000	0
Araip.B01	13500000	15500000	0
Araip.B01	14500000	16500000	0
Araip.B01	15500000	17500000	0
Araip.B01	16000000	18000000	0
Araip.B01	17000000	19000000	0
Araip.B01	17500000	19500000	0
Araip.B01	18000000	20000000	0
Araip.B01	18500000	20500000	0
Araip.B01	19000000	21000000	0
Araip.B01	19500000	21500000	0
Araip.B01	20000000	22000000	0
Araip.B01	20500000	22500000	0
Araip.B01	21000000	23000000	0
Araip.B01	21500000	23500000	0
Araip.B01	22000000	24000000	0
Araip.B01	22500000	24500000	0
Araip.B01	23000000	25000000	0
Araip.B01	23500000	25500000	0
Araip.B01	24000000	26000000	0
Araip.B01	24500000	26500000	0
Araip.B01	25000000	27000000	0
Araip.B01	25500000	27500000	0
Araip.B01	26000000	28000000	0.003359
Araip.B01	26500000	28500000	0.03921
Araip.B01	27000000	29000000	-0.005252
Araip.B01	27500000	29500000	-0.005252
Araip.B01	28500000	30500000	0
Araip.B01	29000000	31000000	0
Araip.B01	29500000	31500000	0
Araip.B01	30000000	32000000	0
Araip.B01	31000000	33000000	0
Araip.B01	31500000	33500000	0
Araip.B01	32000000	34000000	0
Araip.B01	32500000	34500000	0
Araip.B01	33000000	35000000	0
Araip.B01	34000000	36000000	0
Araip.B01	35000000	37000000	0
Araip.B01	35500000	37500000	0
Araip.B01	36500000	38500000	0
Araip.B01	37000000	39000000	0
Araip.B01	38000000	40000000	0
Araip.B01	38500000	40500000	0
Araip.B01	39000000	41000000	0
Araip.B01	39500000	41500000	0
Araip.B01	40000000	42000000	0
Araip.B01	40500000	42500000	-0.228636
Araip.B01	41000000	43000000	-0.228636
Araip.B01	41500000	43500000	-0.228636
Araip.B01	42000000	44000000	-0.148818
Araip.B01	42500000	44500000	0
Araip.B01	43000000	45000000	0
Araip.B01	43500000	45500000	0
Araip.B01	44000000	46000000	0
Araip.B01	44500000	46500000	0
Araip.B01	45000000	47000000	0
Araip.B01	45500000	47500000	0
Araip.B01	46000000	48000000	0
Araip.B01	46500000	48500000	0
Araip.B01	47000000	49000000	0
Araip.B01	47500000	49500000	0
Araip.B01	48000000	50000000	0
Araip.B01	48500000	50500000	0
Araip.B01	49000000	51000000	0
Araip.B01	49500000	51500000	0
Araip.B01	50000000	52000000	0
Araip.B01	50500000	52500000	0
Araip.B01	51000000	53000000	0
Araip.B01	51500000	53500000	0
Araip.B01	52000000	54000000	0
Araip.B01	52500000	54500000	0
Araip.B01	53000000	55000000	0
Araip.B01	53500000	55500000	0
Araip.B01	54000000	56000000	0
Araip.B01	54500000	56500000	0
Araip.B01	55000000	57000000	0
Araip.B01	55500000	57500000	0
Araip.B01	56500000	58500000	0
Araip.B01	57500000	59500000	0
Araip.B01	58000000	60000000	0
Araip.B01	58500000	60500000	0
Araip.B01	59000000	61000000	0
Araip.B01	59500000	61500000	0
Araip.B01	60000000	62000000	0
Araip.B01	60500000	62500000	0
Araip.B01	61000000	63000000	0
Araip.B01	61500000	63500000	0
Araip.B01	62500000	64500000	0
Araip.B01	63500000	65500000	0
Araip.B01	64000000	66000000	0
Araip.B01	65000000	67000000	0
Araip.B01	65500000	67500000	-0.050679
Araip.B01	66000000	68000000	-0.050679
Araip.B01	66500000	68500000	0
Araip.B01	67500000	69500000	0
Araip.B01	68500000	70500000	0
Araip.B01	69500000	71500000	0
Araip.B01	70500000	72500000	0
Araip.B01	71500000	73500000	0
Araip.B01	72000000	74000000	0
Araip.B01	72500000	74500000	0
Araip.B01	73000000	75000000	0
Araip.B01	73500000	75500000	0
Araip.B01	74000000	76000000	0
Araip.B01	74500000	76500000	0
Araip.B01	75000000	77000000	0
Araip.B01	75500000	77500000	0
Araip.B01	76000000	78000000	0
Araip.B01	77000000	79000000	0
Araip.B01	77500000	79500000	0.062494
Araip.B01	78000000	80000000	0.062494
Araip.B01	78500000	80500000	0.136891
Araip.B01	79500000	81500000	0
Araip.B01	80500000	82500000	0
Araip.B01	81000000	83000000	0
Araip.B01	82000000	84000000	0
Araip.B01	83000000	85000000	0
Araip.B01	83500000	85500000	0
Araip.B01	84000000	86000000	0
Araip.B01	84500000	86500000	0
Araip.B01	85000000	87000000	0
Araip.B01	86000000	88000000	0
Araip.B01	86500000	88500000	0
Araip.B01	87000000	89000000	0
Araip.B01	87500000	89500000	0
Araip.B01	88000000	90000000	0
Araip.B01	88500000	90500000	0
Araip.B01	89000000	91000000	0
Araip.B01	89500000	91500000	0
Araip.B01	90000000	92000000	0
Araip.B01	90500000	92500000	0
Araip.B01	91000000	93000000	0.125817
Araip.B01	91500000	93500000	0.125817
Araip.B01	92000000	94000000	0.125817
Araip.B01	92500000	94500000	0.125817
Araip.B01	93000000	95000000	0
Araip.B01	93500000	95500000	0
Araip.B01	94000000	96000000	0
Araip.B01	94500000	96500000	0
Araip.B01	95000000	97000000	0
Araip.B01	95500000	97500000	0
Araip.B01	96000000	98000000	0
Araip.B01	96500000	98500000	0
Araip.B01	97000000	99000000	0
Araip.B01	97500000	99500000	0
Araip.B01	98000000	100000000	0
Araip.B01	98500000	100500000	0
Araip.B01	99000000	101000000	0
Araip.B01	99500000	101500000	0
Araip.B01	100000000	102000000	0
Araip.B01	100500000	102500000	0
Araip.B01	101000000	103000000	0
Araip.B01	101500000	103500000	0
Araip.B01	102000000	104000000	-0.028669
Araip.B01	102500000	104500000	-0.028669
Araip.B01	103000000	105000000	-0.028669
Araip.B01	103500000	105500000	-0.078483
Araip.B01	104000000	106000000	0
Araip.B01	104500000	106500000	0
Araip.B01	105500000	107500000	0
Araip.B01	106500000	108500000	0
Araip.B01	107500000	109500000	0
Araip.B01	108000000	110000000	0.087187
Araip.B01	109000000	111000000	0
Araip.B01	109500000	111500000	0
Araip.B01	110000000	112000000	0
Araip.B01	110500000	112500000	0
Araip.B01	111000000	113000000	-0.089776
Araip.B01	111500000	113500000	-0.089776
Araip.B01	112000000	114000000	-0.045866
Araip.B01	112500000	114500000	-0.045866
Araip.B01	113500000	115500000	0
Araip.B01	114000000	116000000	0
Araip.B01	115000000	117000000	0
Araip.B01	115500000	117500000	0
Araip.B01	116500000	118500000	0
Araip.B01	117000000	119000000	0
Araip.B01	118000000	120000000	0
Araip.B01	118500000	120500000	0
Araip.B01	119000000	121000000	0
Araip.B01	119500000	121500000	0
Araip.B01	120000000	122000000	0
Araip.B01	120500000	122500000	0
Araip.B01	121000000	123000000	0
Araip.B01	121500000	123500000	0
Araip.B01	122000000	124000000	0
Araip.B01	123000000	125000000	0
Araip.B01	124500000	126500000	0
Araip.B01	125000000	127000000	-0.241259
Araip.B01	126000000	128000000	0
Araip.B01	126500000	128500000	0
Araip.B01	127000000	129000000	0
Araip.B01	128000000	130000000	0
Araip.B01	129000000	131000000	0
Araip.B01	129500000	131500000	0
Araip.B01	130000000	132000000	0
Araip.B01	130500000	132500000	0.177983
Araip.B01	131000000	133000000	0.168954
Araip.B01	131500000	133500000	0.163197
Araip.B01	132000000	134000000	0.170575
Araip.B01	132500000	134500000	-0.02531
Araip.B01	133000000	135000000	-0.068926
Araip.B01	133500000	135500000	-0.123505
Araip.B01	134000000	136000000	-0.184334
Araip.B01	134500000	136500000	-0.180347
Araip.B01	135000000	137000000	-0.146622
Araip.B01	135500000	137500000	0.013567
Araip.B02	0	2000000	-0.114814
Araip.B02	500000	2500000	-0.091396
Araip.B02	1000000	3000000	-0.067997
Araip.B02	1500000	3500000	-0.06357
Araip.B02	2000000	4000000	-0.027963
Araip.B02	2500000	4500000	0.118122
Araip.B02	3000000	5000000	0.254407
Araip.B02	3500000	5500000	0.253794
Araip.B02	4000000	6000000	0.245495
Araip.B02	4500000	6500000	0.2505
Araip.B02	5000000	7000000	0.262414
Araip.B02	5500000	7500000	0.265161
Araip.B02	6000000	8000000	0
Araip.B02	6500000	8500000	0
Araip.B02	7000000	9000000	0.019415
Araip.B02	7500000	9500000	0.019415
Araip.B02	8000000	10000000	0.019415
Araip.B02	9000000	11000000	0
Araip.B02	9500000	11500000	0
Araip.B02	10000000	12000000	0
Araip.B02	10500000	12500000	0
Araip.B02	11000000	13000000	0
Araip.B02	11500000	13500000	0
Araip.B02	12000000	14000000	0
Araip.B02	13000000	15000000	0
Araip.B02	13500000	15500000	0
Araip.B02	14000000	16000000	0
Araip.B02	14500000	16500000	0
Araip.B02	15000000	17000000	0
Araip.B02	15500000	17500000	0
Araip.B02	16000000	18000000	0
Araip.B02	16500000	18500000	0
Araip.B02	17000000	19000000	0
Araip.B02	17500000	19500000	0
Araip.B02	18000000	20000000	0
Araip.B02	18500000	20500000	0
Araip.B02	19000000	21000000	0
Araip.B02	19500000	21500000	0
Araip.B02	20000000	22000000	0
Araip.B02	20500000	22500000	0
Araip.B02	21000000	23000000	0
Araip.B02	21500000	23500000	0
Araip.B02	22000000	24000000	0
Araip.B02	22500000	24500000	0
Araip.B02	23000000	25000000	0
Araip.B02	23500000	25500000	0
Araip.B02	24000000	26000000	0
Araip.B02	24500000	26500000	0
Araip.B02	25000000	27000000	0
Araip.B02	25500000	27500000	0
Araip.B02	26000000	28000000	0
Araip.B02	26500000	28500000	0
Araip.B02	27000000	29000000	0
Araip.B02	27500000	29500000	0
Araip.B02	28000000	30000000	0
Araip.B02	28500000	30500000	0
Araip.B02	29000000	31000000	0
Araip.B02	29500000	31500000	0
Araip.B02	30000000	32000000	0
Araip.B02	30500000	32500000	0
Araip.B02	31000000	33000000	0
Araip.B02	31500000	33500000	0
Araip.B02	32500000	34500000	0
Araip.B02	33000000	35000000	0
Araip.B02	33500000	35500000	0
Araip.B02	34000000	36000000	0
Araip.B02	34500000	36500000	0
Araip.B02	35000000	37000000	0
Araip.B02	35500000	37500000	0
Araip.B02	36000000	38000000	0
Araip.B02	37000000	39000000	0
Araip.B02	38000000	40000000	0
Araip.B02	38500000	40500000	0
Araip.B02	39000000	41000000	0
Araip.B02	39500000	41500000	0
Araip.B02	40500000	42500000	0
Araip.B02	41000000	43000000	0.142785
Araip.B02	42000000	44000000	0
Araip.B02	42500000	44500000	0
Araip.B02	43000000	45000000	0
Araip.B02	44000000	46000000	0
Araip.B02	45000000	47000000	0
Araip.B02	45500000	47500000	0
Araip.B02	46000000	48000000	0
Araip.B02	46500000	48500000	0
Araip.B02	47000000	49000000	0
Araip.B02	47500000	49500000	0
Araip.B02	48000000	50000000	0
Araip.B02	48500000	50500000	0
Araip.B02	49000000	51000000	0
Araip.B02	49500000	51500000	0
Araip.B02	50000000	52000000	0
Araip.B02	50500000	52500000	0
Araip.B02	51500000	53500000	0
Araip.B02	52500000	54500000	0
Araip.B02	53000000	55000000	0
Araip.B02	53500000	55500000	0
Araip.B02	54000000	56000000	0
Araip.B02	54500000	56500000	0
Araip.B02	55000000	57000000	0
Araip.B02	55500000	57500000	0
Araip.B02	56500000	58500000	0
Araip.B02	57000000	59000000	0.088157
Araip.B02	58000000	60000000	0
Araip.B02	58500000	60500000	0
Araip.B02	59000000	61000000	0
Araip.B02	59500000	61500000	0
Araip.B02	60000000	62000000	0
Araip.B02	60500000	62500000	0
Araip.B02	61000000	63000000	0
Araip.B02	61500000	63500000	0
Araip.B02	62000000	64000000	0
Araip.B02	62500000	64500000	0
Araip.B02	63000000	65000000	0
Araip.B02	63500000	65500000	0
Araip.B02	64000000	66000000	0
Araip.B02	64500000	66500000	0
Araip.B02	65000000	67000000	-0.048632
Araip.B02	65500000	67500000	-0.048632
Araip.B02	66000000	68000000	-0.031213
Araip.B02	66500000	68500000	-0.07125
Araip.B02	67500000	69500000	0
Araip.B02	68000000	70000000	0.08809
Araip.B02	69000000	71000000	0
Araip.B02	70000000	72000000	0
Araip.B02	70500000	72500000	0
Araip.B02	71000000	73000000	0
Araip.B02	71500000	73500000	0
Araip.B02	72000000	74000000	0
Araip.B02	72500000	74500000	0
Araip.B02	73000000	75000000	0
Araip.B02	73500000	75500000	0
Araip.B02	74000000	76000000	0
Araip.B02	74500000	76500000	0
Araip.B02	75000000	77000000	0
Araip.B02	75500000	77500000	0
Araip.B02	76000000	78000000	0
Araip.B02	76500000	78500000	0
Araip.B02	77000000	79000000	0
Araip.B02	77500000	79500000	0
Araip.B02	78000000	80000000	0
Araip.B02	78500000	80500000	0
Araip.B02	79000000	81000000	0
Araip.B02	80000000	82000000	0
Araip.B02	80500000	82500000	0
Araip.B02	81000000	83000000	0
Araip.B02	81500000	83500000	0
Araip.B02	82000000	84000000	0
Araip.B02	82500000	84500000	0
Araip.B02	83000000	85000000	0
Araip.B02	83500000	85500000	0
Araip.B02	84000000	86000000	0
Araip.B02	84500000	86500000	0
Araip.B02	85000000	87000000	0
Araip.B02	85500000	87500000	0
Araip.B02	86500000	88500000	0
Araip.B02	87000000	89000000	0
Araip.B02	87500000	89500000	0
Araip.B02	88500000	90500000	0.525
Araip.B02	89000000	91000000	0.496171
Araip.B02	89500000	91500000	0.511777
Araip.B02	90000000	92000000	0.52976
Araip.B02	90500000	92500000	0.499712
Araip.B02	91000000	93000000	0.50248
Araip.B02	91500000	93500000	0.466097
Araip.B02	92000000	94000000	0.446386
Araip.B02	92500000	94500000	0.495548
Araip.B02	93000000	95000000	0.541901
Araip.B02	93500000	95500000	0.574693
Araip.B02	94000000	96000000	0.605773
Araip.B02	94500000	96500000	0.501989
Araip.B02	95000000	97000000	0.425991
Araip.B02	95500000	97500000	0.41843
Araip.B02	96000000	98000000	0.345837
Araip.B02	96500000	98500000	0.380944
Araip.B02	97000000	99000000	0.358968
Araip.B02	97500000	99500000	0.258335
Araip.B02	98000000	100000000	0.147775
Araip.B02	98500000	100500000	0.172556
Araip.B02	99000000	101000000	0.13783
Araip.B02	99500000	101500000	0.114757
Araip.B02	100000000	102000000	0.135265
Araip.B02	100500000	102500000	0.099524
Araip.B02	101000000	103000000	0.16004
Araip.B02	101500000	103500000	0.135595
Araip.B02	102000000	104000000	0.213259
Araip.B02	102500000	104500000	0.175327
Araip.B02	103000000	105000000	0.057234
Araip.B03	0	2000000	-0.234719
Araip.B03	500000	2500000	-0.212563
Araip.B03	1000000	3000000	-0.010125
Araip.B03	1500000	3500000	0.049161
Araip.B03	2000000	4000000	0.065665
Araip.B03	2500000	4500000	0.083532
Araip.B03	3000000	5000000	0.110314
Araip.B03	3500000	5500000	0.152844
Araip.B03	4000000	6000000	0.168801
Araip.B03	4500000	6500000	0.247866
Araip.B03	5500000	7500000	0
Araip.B03	6000000	8000000	0
Araip.B03	6500000	8500000	0
Araip.B03	7000000	9000000	0
Araip.B03	7500000	9500000	0
Araip.B03	8000000	10000000	0.05865
Araip.B03	8500000	10500000	0.05865
Araip.B03	9000000	11000000	0.05865
Araip.B03	9500000	11500000	0.200404
Araip.B03	10000000	12000000	0
Araip.B03	11000000	13000000	0
Araip.B03	11500000	13500000	0
Araip.B03	12000000	14000000	0
Araip.B03	12500000	14500000	0
Araip.B03	13000000	15000000	0
Araip.B03	13500000	15500000	0
Araip.B03	14000000	16000000	0
Araip.B03	14500000	16500000	0
Araip.B03	15000000	17000000	0
Araip.B03	15500000	17500000	0
Araip.B03	16000000	18000000	0
Araip.B03	16500000	18500000	0
Araip.B03	17000000	19000000	0
Araip.B03	17500000	19500000	0
Araip.B03	18000000	20000000	0
Araip.B03	18500000	20500000	0
Araip.B03	19000000	21000000	0
Araip.B03	19500000	21500000	0
Araip.B03	20000000	22000000	0
Araip.B03	20500000	22500000	-0.091604
Araip.B03	21000000	23000000	-0.091604
Araip.B03	21500000	23500000	-0.138189
Araip.B03	22000000	24000000	-0.138189
Araip.B03	22500000	24500000	0
Araip.B03	23000000	25000000	0
Araip.B03	23500000	25500000	0
Araip.B03	24000000	26000000	0
Araip.B03	24500000	26500000	0
Araip.B03	25000000	27000000	0
Araip.B03	25500000	27500000	0
Araip.B03	26000000	28000000	0
Araip.B03	26500000	28500000	0
Araip.B03	27000000	29000000	0
Araip.B03	27500000	29500000	0
Araip.B03	28000000	30000000	0
Araip.B03	28500000	30500000	0
Araip.B03	29000000	31000000	0
Araip.B03	29500000	31500000	0
Araip.B03	30000000	32000000	0
Araip.B03	30500000	32500000	0
Araip.B03	31000000	33000000	0
Araip.B03	31500000	33500000	0
Araip.B03	32000000	34000000	0
Araip.B03	33000000	35000000	0
Araip.B03	34000000	36000000	0
Araip.B03	34500000	36500000	0
Araip.B03	35000000	37000000	0
Araip.B03	35500000	37500000	0
Araip.B03	36000000	38000000	0
Araip.B03	36500000	38500000	0
Araip.B03	37000000	39000000	0
Araip.B03	37500000	39500000	0
Araip.B03	38000000	40000000	0
Araip.B03	38500000	40500000	0
Araip.B03	39000000	41000000	0
Araip.B03	39500000	41500000	0
Araip.B03	40000000	42000000	0
Araip.B03	40500000	42500000	0
Araip.B03	41000000	43000000	0
Araip.B03	41500000	43500000	0
Araip.B03	43000000	45000000	0
Araip.B03	43500000	45500000	0.16539
Araip.B03	44000000	46000000	0.195293
Araip.B03	44500000	46500000	0
Araip.B03	45000000	47000000	0
Araip.B03	46000000	48000000	0.154474
Araip.B03	46500000	48500000	0.043366
Araip.B03	47000000	49000000	0.043366
Araip.B03	47500000	49500000	0.0416
Araip.B03	48500000	50500000	0
Araip.B03	49500000	51500000	0
Araip.B03	50000000	52000000	0
Araip.B03	51000000	53000000	0
Araip.B03	52000000	54000000	0
Araip.B03	52500000	54500000	0
Araip.B03	53000000	55000000	0
Araip.B03	53500000	55500000	0
Araip.B03	54000000	56000000	0
Araip.B03	54500000	56500000	0
Araip.B03	55500000	57500000	0
Araip.B03	56000000	58000000	-0.004641
Araip.B03	56500000	58500000	-0.021233
Araip.B03	57500000	59500000	0
Araip.B03	58000000	60000000	0
Araip.B03	58500000	60500000	0
Araip.B03	59000000	61000000	0
Araip.B03	60000000	62000000	0
Araip.B03	60500000	62500000	0
Araip.B03	61000000	63000000	0
Araip.B03	61500000	63500000	0
Araip.B03	62500000	64500000	0
Araip.B03	63500000	65500000	0
Araip.B03	64000000	66000000	0
Araip.B03	64500000	66500000	0
Araip.B03	65000000	67000000	0
Araip.B03	65500000	67500000	0
Araip.B03	66000000	68000000	0
Araip.B03	66500000	68500000	0
Araip.B03	67000000	69000000	0
Araip.B03	67500000	69500000	0
Araip.B03	68000000	70000000	0
Araip.B03	68500000	70500000	0
Araip.B03	69000000	71000000	0
Araip.B03	69500000	71500000	0
Araip.B03	70000000	72000000	0
Araip.B03	71000000	73000000	0
Araip.B03	71500000	73500000	-0.070368
Araip.B03	72000000	74000000	-0.070368
Araip.B03	73000000	75000000	0
Araip.B03	73500000	75500000	0
Araip.B03	74000000	76000000	0
Araip.B03	74500000	76500000	0
Araip.B03	75000000	77000000	0
Araip.B03	76500000	78500000	0
Araip.B03	77000000	79000000	0.113968
Araip.B03	78500000	80500000	0
Araip.B03	79500000	81500000	0
Araip.B03	80000000	82000000	0
Araip.B03	80500000	82500000	0
Araip.B03	81500000	83500000	0
Araip.B03	82500000	84500000	0
Araip.B03	83000000	85000000	0
Araip.B03	83500000	85500000	0
Araip.B03	84000000	86000000	0
Araip.B03	84500000	86500000	0
Araip.B03	85000000	87000000	0
Araip.B03	85500000	87500000	0
Araip.B03	86000000	88000000	0
Araip.B03	86500000	88500000	0
Araip.B03	87000000	89000000	0
Araip.B03	87500000	89500000	0
Araip.B03	88000000	90000000	0
Araip.B03	88500000	90500000	0
Araip.B03	89000000	91000000	0
Araip.B03	89500000	91500000	0
Araip.B03	90000000	92000000	0
Araip.B03	90500000	92500000	0
Araip.B03	91500000	93500000	0
Araip.B03	92000000	94000000	0.126356
Araip.B03	92500000	94500000	0.107941
Araip.B03	93000000	95000000	0.0035
Araip.B03	93500000	95500000	0.011886
Araip.B03	94000000	96000000	0.031839
Araip.B03	94500000	96500000	0.052585
Araip.B03	95000000	97000000	0.089434
Araip.B03	96000000	98000000	0
Araip.B03	96500000	98500000	0
Araip.B03	97000000	99000000	0
Araip.B03	97500000	99500000	0
Araip.B03	98000000	100000000	0
Araip.B03	99000000	101000000	0
Araip.B03	100000000	102000000	0
Araip.B03	101000000	103000000	0
Araip.B03	102000000	104000000	0
Araip.B03	102500000	104500000	0
Araip.B03	103500000	105500000	0
Araip.B03	104000000	106000000	0
Araip.B03	104500000	106500000	0
Araip.B03	105000000	107000000	0
Araip.B03	105500000	107500000	0
Araip.B03	106000000	108000000	0
Araip.B03	106500000	108500000	0
Araip.B03	107000000	109000000	0
Araip.B03	107500000	109500000	0
Araip.B03	108000000	110000000	0
Araip.B03	108500000	110500000	0
Araip.B03	109500000	111500000	0
Araip.B03	110000000	112000000	-0.07015
Araip.B03	111000000	113000000	0
Araip.B03	112000000	114000000	0
Araip.B03	112500000	114500000	0
Araip.B03	113000000	115000000	0
Araip.B03	113500000	115500000	0
Araip.B03	114000000	116000000	0
Araip.B03	114500000	116500000	0
Araip.B03	115500000	117500000	0
Araip.B03	116000000	118000000	-0.101162
Araip.B03	116500000	118500000	-0.104263
Araip.B03	117500000	119500000	0
Araip.B03	118500000	120500000	0
Araip.B03	119500000	121500000	0
Araip.B03	120000000	122000000	0
Araip.B03	120500000	122500000	0
Araip.B03	121000000	123000000	0
Araip.B03	121500000	123500000	0
Araip.B03	122500000	124500000	0
Araip.B03	123000000	125000000	0
Araip.B03	123500000	125500000	0
Araip.B03	124000000	126000000	0.352608
Araip.B03	124500000	126500000	0.263003
Araip.B03	125000000	127000000	0.22227
Araip.B03	125500000	127500000	0.19743
Araip.B03	126000000	128000000	0.096957
Araip.B03	126500000	128500000	0.074568
Araip.B03	127000000	129000000	0.042344
Araip.B03	127500000	129500000	-0.007366
Araip.B03	128000000	130000000	0.133847
Araip.B03	128500000	130500000	0.058011
Araip.B03	129000000	131000000	0.086845
Araip.B03	129500000	131500000	0.093737
Araip.B03	130000000	132000000	0.132937
Araip.B03	130500000	132500000	0.187065
Araip.B03	131000000	133000000	0.1899
Araip.B03	131500000	133500000	0.285976
Araip.B03	132000000	134000000	0.476375
Araip.B03	132500000	134500000	0.610101
Araip.B03	133000000	135000000	0.5897
Araip.B04	0	2000000	-0.025009
Araip.B04	500000	2500000	0.024378
Araip.B04	1000000	3000000	0.017907
Araip.B04	1500000	3500000	-0.023033
Araip.B04	2000000	4000000	-0.023033
Araip.B04	2500000	4500000	0.008509
Araip.B04	3000000	5000000	-0.017402
Araip.B04	3500000	5500000	-0.085116
Araip.B04	4000000	6000000	-0.103622
Araip.B04	4500000	6500000	-0.101943
Araip.B04	5000000	7000000	-0.054459
Araip.B04	5500000	7500000	-0.129491
Araip.B04	6000000	8000000	-0.064382
Araip.B04	6500000	8500000	-0.075108
Araip.B04	7000000	9000000	-0.056224
Araip.B04	7500000	9500000	-0.12538
Araip.B04	8000000	10000000	-0.01928
Araip.B04	8500000	10500000	0.019365
Araip.B04	9000000	11000000	-0.041732
Araip.B04	9500000	11500000	-0.136845
Araip.B04	10000000	12000000	-0.197741
Araip.B04	10500000	12500000	-0.168065
Araip.B04	11000000	13000000	-0.110195
Araip.B04	11500000	13500000	-0.029976
Araip.B04	12000000	14000000	-0.009585
Araip.B04	12500000	14500000	-0.054357
Araip.B04	13000000	15000000	-0.05909
Araip.B04	13500000	15500000	-0.076285
Araip.B04	14000000	16000000	-0.066114
Araip.B04	14500000	16500000	-0.093757
Araip.B04	15000000	17000000	-0.126949
Araip.B04	15500000	17500000	-0.208592
Araip.B04	16000000	18000000	-0.09896
Araip.B04	16500000	18500000	-0.094322
Araip.B04	17000000	19000000	-0.07276
Araip.B04	17500000	19500000	-0.066021
Araip.B04	18000000	20000000	-0.137096
Araip.B04	18500000	20500000	-0.102427
Araip.B04	19000000	21000000	-0.035759
Araip.B04	19500000	21500000	-0.052597
Araip.B04	20000000	22000000	0.001241
Araip.B04	20500000	22500000	-0.109776
Araip.B04	21000000	23000000	-0.132524
Araip.B04	21500000	23500000	-0.157376
Araip.B04	22000000	24000000	-0.152163
Araip.B04	22500000	24500000	-0.100976
Araip.B04	23000000	25000000	-0.081832
Araip.B04	23500000	25500000	-0.009156
Araip.B04	24000000	26000000	0.044892
Araip.B04	24500000	26500000	0.12601
Araip.B04	25000000	27000000	0.116513
Araip.B04	25500000	27500000	0.044966
Araip.B04	26000000	28000000	-0.041847
Araip.B04	26500000	28500000	-0.124061
Araip.B04	27000000	29000000	-0.071402
Araip.B04	27500000	29500000	-0.10438
Araip.B04	28000000	30000000	-0.070647
Araip.B04	28500000	30500000	-0.045118
Araip.B04	29000000	31000000	-0.058453
Araip.B04	29500000	31500000	-0.111548
Araip.B04	30000000	32000000	-0.031833
Araip.B04	30500000	32500000	-0.15213
Araip.B04	31000000	33000000	-0.096316
Araip.B04	31500000	33500000	-0.096316
Araip.B04	32000000	34000000	-0.261929
Araip.B04	32500000	34500000	0
Araip.B04	33000000	35000000	0
Araip.B04	34000000	36000000	0
Araip.B04	34500000	36500000	-0.068769
Araip.B04	35000000	37000000	-0.062809
Araip.B04	35500000	37500000	0.001382
Araip.B04	36000000	38000000	-0.00669
Araip.B04	36500000	38500000	-0.004919
Araip.B04	37000000	39000000	0.015266
Araip.B04	37500000	39500000	-0.040534
Araip.B04	38000000	40000000	0.049486
Araip.B04	38500000	40500000	-0.059808
Araip.B04	39000000	41000000	-0.025145
Araip.B04	39500000	41500000	-0.02961
Araip.B04	40000000	42000000	-0.061392
Araip.B04	40500000	42500000	0.021271
Araip.B04	41000000	43000000	-0.026958
Araip.B04	41500000	43500000	-0.055714
Araip.B04	42000000	44000000	-0.051647
Araip.B04	42500000	44500000	-0.073598
Araip.B04	43000000	45000000	-0.030159
Araip.B04	43500000	45500000	-0.05194
Araip.B04	44000000	46000000	-0.11782
Araip.B04	44500000	46500000	-0.157657
Araip.B04	45000000	47000000	-0.123268
Araip.B04	45500000	47500000	-0.054651
Araip.B04	46000000	48000000	-0.008268
Araip.B04	46500000	48500000	-0.038489
Araip.B04	47000000	49000000	-0.035497
Araip.B04	47500000	49500000	0.029404
Araip.B04	48000000	50000000	0.004406
Araip.B04	48500000	50500000	0.024636
Araip.B04	49000000	51000000	0.030203
Araip.B04	49500000	51500000	-0.117024
Araip.B04	50000000	52000000	-0.088807
Araip.B04	50500000	52500000	-0.015214
Araip.B04	51000000	53000000	0.009636
Araip.B04	51500000	53500000	0.016154
Araip.B04	52000000	54000000	0.021791
Araip.B04	52500000	54500000	-0.031885
Araip.B04	53000000	55000000	-0.020603
Araip.B04	53500000	55500000	0.022715
Araip.B04	54000000	56000000	0.0704
Araip.B04	54500000	56500000	0.048053
Araip.B04	55000000	57000000	-0.008291
Araip.B04	55500000	57500000	0.062518
Araip.B04	56000000	58000000	0.093524
Araip.B04	56500000	58500000	0.07378
Araip.B04	57000000	59000000	0.105016
Araip.B04	57500000	59500000	0.127129
Araip.B04	58000000	60000000	0.007404
Araip.B04	58500000	60500000	-0.046592
Araip.B04	59000000	61000000	0.020054
Araip.B04	59500000	61500000	-0.034536
Araip.B04	60000000	62000000	-0.041868
Araip.B04	60500000	62500000	0.021502
Araip.B04	61000000	63000000	0.085158
Araip.B04	61500000	63500000	-0.038814
Araip.B04	62000000	64000000	-0.071809
Araip.B04	62500000	64500000	-0.055302
Araip.B04	63000000	65000000	-0.065922
Araip.B04	63500000	65500000	-0.074516
Araip.B04	64000000	66000000	0.025945
Araip.B04	64500000	66500000	-0.077489
Araip.B04	65000000	67000000	-0.048542
Araip.B04	65500000	67500000	-0.032641
Araip.B04	66000000	68000000	0.044241
Araip.B04	66500000	68500000	0.042643
Araip.B04	67000000	69000000	-0.002528
Araip.B04	67500000	69500000	-0.029622
Araip.B04	68000000	70000000	-0.098833
Araip.B04	68500000	70500000	-0.096421
Araip.B04	69000000	71000000	-0.039767
Araip.B04	69500000	71500000	-0.007009
Araip.B04	70000000	72000000	-0.029607
Araip.B04	70500000	72500000	0.00757
Araip.B04	71000000	73000000	0.004111
Araip.B04	71500000	73500000	-0.009147
Araip.B04	72000000	74000000	0.033807
Araip.B04	72500000	74500000	0.02704
Araip.B04	73000000	75000000	-0.06561
Araip.B04	73500000	75500000	-0.01486
Araip.B04	74000000	76000000	-0.051444
Araip.B04	74500000	76500000	-0.02932
Araip.B04	75000000	77000000	0.001332
Araip.B04	75500000	77500000	0.021432
Araip.B04	76000000	78000000	0.020757
Araip.B04	76500000	78500000	0.02193
Araip.B04	77000000	79000000	0.006554
Araip.B04	77500000	79500000	-0.005238
Araip.B04	78000000	80000000	0.040548
Araip.B04	78500000	80500000	-0.006308
Araip.B04	79000000	81000000	0.026766
Araip.B04	79500000	81500000	0.030205
Araip.B04	80000000	82000000	-0.069295
Araip.B04	80500000	82500000	-0.034588
Araip.B04	81000000	83000000	-0.017838
Araip.B04	81500000	83500000	0.026476
Araip.B04	82000000	84000000	0.071396
Araip.B04	82500000	84500000	0.024211
Araip.B04	83000000	85000000	0.034522
Araip.B04	83500000	85500000	0.056018
Araip.B04	84000000	86000000	0.02632
Araip.B04	84500000	86500000	0.029771
Araip.B04	85000000	87000000	-0.050833
Araip.B04	85500000	87500000	-0.050833
Araip.B04	86000000	88000000	-0.019835
Araip.B04	87000000	89000000	0.026421
Araip.B04	87500000	89500000	0.118567
Araip.B04	88000000	90000000	0.08695
Araip.B04	88500000	90500000	0.030707
Araip.B04	89000000	91000000	0.034575
Araip.B04	89500000	91500000	0.033267
Araip.B04	90000000	92000000	0.036949
Araip.B04	90500000	92500000	0.026808
Araip.B04	91000000	93000000	0.008879
Araip.B04	91500000	93500000	-0.081234
Araip.B04	92000000	94000000	-0.021024
Araip.B04	92500000	94500000	-0.104133
Araip.B04	93000000	95000000	-0.057606
Araip.B04	93500000	95500000	0.00494
Araip.B04	94000000	96000000	-0.023898
Araip.B04	94500000	96500000	-0.018025
Araip.B04	95000000	97000000	-0.042517
Araip.B04	95500000	97500000	0.003965
Araip.B04	96000000	98000000	-0.069896
Araip.B04	97000000	99000000	0
Araip.B04	97500000	99500000	0
Araip.B04	98000000	100000000	0
Araip.B04	98500000	100500000	0
Araip.B04	99000000	101000000	0
Araip.B04	99500000	101500000	0
Araip.B04	100000000	102000000	0
Araip.B04	100500000	102500000	0
Araip.B04	101000000	103000000	0
Araip.B04	101500000	103500000	0
Araip.B04	102000000	104000000	0
Araip.B04	102500000	104500000	0
Araip.B04	103000000	105000000	0
Araip.B04	103500000	105500000	0
Araip.B04	104000000	106000000	0
Araip.B04	105000000	107000000	0
Araip.B04	105500000	107500000	0.100822
Araip.B04	106000000	108000000	0.100822
Araip.B04	107000000	109000000	0
Araip.B04	107500000	109500000	0
Araip.B04	108000000	110000000	0
Araip.B04	108500000	110500000	0
Araip.B04	109000000	111000000	0
Araip.B04	109500000	111500000	0
Araip.B04	110000000	112000000	0
Araip.B04	110500000	112500000	0
Araip.B04	111500000	113500000	0
Araip.B04	112000000	114000000	0
Araip.B04	112500000	114500000	0
Araip.B04	113000000	115000000	0
Araip.B04	114000000	116000000	0
Araip.B04	115000000	117000000	0
Araip.B04	115500000	117500000	0
Araip.B04	116000000	118000000	0
Araip.B04	116500000	118500000	0
Araip.B04	117000000	119000000	0
Araip.B04	117500000	119500000	0
Araip.B04	118000000	120000000	0
Araip.B04	118500000	120500000	0.076099
Araip.B04	119000000	121000000	0.076099
Araip.B04	119500000	121500000	0.076099
Araip.B04	120000000	122000000	0.076099
Araip.B04	120500000	122500000	0
Araip.B04	121000000	123000000	0
Araip.B04	121500000	123500000	0
Araip.B04	122000000	124000000	0
Araip.B04	122500000	124500000	0
Araip.B04	123000000	125000000	0
Araip.B04	123500000	125500000	0
Araip.B04	124000000	126000000	0
Araip.B04	124500000	126500000	0
Araip.B04	125000000	127000000	0
Araip.B04	125500000	127500000	0
Araip.B04	126000000	128000000	0
Araip.B04	126500000	128500000	0
Araip.B04	127000000	129000000	0
Araip.B04	127500000	129500000	0.086418
Araip.B05	0	2000000	0
Araip.B05	500000	2500000	0
Araip.B05	1000000	3000000	0
Araip.B05	1500000	3500000	0
Araip.B05	2000000	4000000	0
Araip.B05	2500000	4500000	0
Araip.B05	3000000	5000000	0
Araip.B05	3500000	5500000	0
Araip.B05	4000000	6000000	0
Araip.B05	4500000	6500000	0
Araip.B05	5000000	7000000	-0.590936
Araip.B05	5500000	7500000	-0.511454
Araip.B05	6000000	8000000	-0.497454
Araip.B05	6500000	8500000	-0.52217
Araip.B05	7000000	9000000	-0.477222
Araip.B05	7500000	9500000	-0.488295
Araip.B05	8000000	10000000	-0.498356
Araip.B05	8500000	10500000	-0.468663
Araip.B05	9000000	11000000	-0.512988
Araip.B05	9500000	11500000	-0.532217
Araip.B05	10000000	12000000	-0.625134
Araip.B05	10500000	12500000	0
Araip.B05	11000000	13000000	0
Araip.B05	11500000	13500000	0
Araip.B05	12000000	14000000	0
Araip.B05	12500000	14500000	0
Araip.B05	13000000	15000000	0
Araip.B05	13500000	15500000	0
Araip.B05	14000000	16000000	-0.731475
Araip.B05	14500000	16500000	-0.554656
Araip.B05	15000000	17000000	-0.585345
Araip.B05	15500000	17500000	-0.563268
Araip.B05	16000000	18000000	-0.451235
Araip.B05	16500000	18500000	-0.524589
Araip.B05	17000000	19000000	-0.452813
Araip.B05	17500000	19500000	-0.431622
Araip.B05	18000000	20000000	-0.425039
Araip.B05	18500000	20500000	-0.380372
Araip.B05	19000000	21000000	-0.393119
Araip.B05	19500000	21500000	-0.343293
Araip.B05	20000000	22000000	-0.396348
Araip.B05	20500000	22500000	-0.440914
Araip.B05	21000000	23000000	-0.42778
Araip.B05	21500000	23500000	-0.399093
Araip.B05	22000000	24000000	-0.443166
Araip.B05	22500000	24500000	-0.462806
Araip.B05	23000000	25000000	-0.398466
Araip.B05	23500000	25500000	-0.430219
Araip.B05	24000000	26000000	-0.339168
Araip.B05	24500000	26500000	-0.097884
Araip.B05	25500000	27500000	0
Araip.B05	26000000	28000000	-0.363161
Araip.B05	26500000	28500000	-0.272767
Araip.B05	27000000	29000000	-0.263922
Araip.B05	27500000	29500000	-0.189005
Araip.B05	28000000	30000000	-0.181578
Araip.B05	28500000	30500000	-0.343749
Araip.B05	29000000	31000000	-0.390734
Araip.B05	29500000	31500000	-0.368263
Araip.B05	30000000	32000000	-0.464545
Araip.B05	30500000	32500000	-0.428545
Araip.B05	31000000	33000000	-0.339432
Araip.B05	31500000	33500000	-0.417025
Araip.B05	32000000	34000000	-0.228408
Araip.B05	32500000	34500000	-0.24857
Araip.B05	33000000	35000000	-0.28158
Araip.B05	33500000	35500000	-0.26685
Araip.B05	34000000	36000000	-0.280389
Araip.B05	34500000	36500000	-0.287673
Araip.B05	35000000	37000000	-0.196932
Araip.B05	35500000	37500000	-0.088003
Araip.B05	36000000	38000000	-0.351288
Araip.B05	36500000	38500000	-0.383157
Araip.B05	37000000	39000000	-0.279345
Araip.B05	37500000	39500000	-0.234595
Araip.B05	38000000	40000000	-0.137383
Araip.B05	38500000	40500000	-0.107478
Araip.B05	39000000	41000000	-0.109755
Araip.B05	39500000	41500000	-0.25255
Araip.B05	40000000	42000000	-0.218918
Araip.B05	40500000	42500000	-0.222694
Araip.B05	41000000	43000000	-0.187086
Araip.B05	41500000	43500000	-0.14808
Araip.B05	42000000	44000000	-0.181665
Araip.B05	42500000	44500000	-0.148544
Araip.B05	43000000	45000000	-0.245922
Araip.B05	43500000	45500000	-0.305688
Araip.B05	44000000	46000000	-0.216578
Araip.B05	44500000	46500000	-0.216893
Araip.B05	45000000	47000000	-0.162197
Araip.B05	45500000	47500000	-0.126786
Araip.B05	46000000	48000000	-0.236408
Araip.B05	46500000	48500000	-0.208582
Araip.B05	47000000	49000000	-0.158839
Araip.B05	47500000	49500000	-0.28105
Araip.B05	48000000	50000000	-0.232111
Araip.B05	48500000	50500000	-0.214192
Araip.B05	49000000	51000000	-0.304102
Araip.B05	49500000	51500000	-0.324799
Araip.B05	50000000	52000000	-0.254771
Araip.B05	50500000	52500000	-0.202106
Araip.B05	51000000	53000000	-0.226316
Araip.B05	51500000	53500000	-0.165389
Araip.B05	52000000	54000000	-0.180042
Araip.B05	52500000	54500000	-0.056701
Araip.B05	53000000	55000000	-0.031021
Araip.B05	53500000	55500000	0.018994
Araip.B05	54000000	56000000	-0.056269
Araip.B05	54500000	56500000	-0.208551
Araip.B05	55000000	57000000	-0.226079
Araip.B05	55500000	57500000	-0.251337
Araip.B05	56000000	58000000	-0.226783
Araip.B05	56500000	58500000	-0.257078
Araip.B05	57000000	59000000	-0.308096
Araip.B05	57500000	59500000	-0.213964
Araip.B05	58000000	60000000	-0.255743
Araip.B05	58500000	60500000	-0.243248
Araip.B05	59000000	61000000	-0.261055
Araip.B05	59500000	61500000	-0.150232
Araip.B05	60000000	62000000	-0.180299
Araip.B05	60500000	62500000	-0.227068
Araip.B05	61000000	63000000	-0.173209
Araip.B05	61500000	63500000	-0.375475
Araip.B05	62000000	64000000	-0.351966
Araip.B05	62500000	64500000	-0.357851
Araip.B05	63000000	65000000	-0.342998
Araip.B05	63500000	65500000	-0.304486
Araip.B05	64000000	66000000	-0.28865
Araip.B05	64500000	66500000	-0.234558
Araip.B05	65000000	67000000	-0.203937
Araip.B05	65500000	67500000	-0.229492
Araip.B05	66000000	68000000	-0.149846
Araip.B05	66500000	68500000	-0.154643
Araip.B05	67000000	69000000	-0.21071
Araip.B05	67500000	69500000	-0.141037
Araip.B05	68000000	70000000	-0.355035
Araip.B05	68500000	70500000	-0.355035
Araip.B05	69000000	71000000	-0.355035
Araip.B05	69500000	71500000	-0.225188
Araip.B05	70000000	72000000	-0.049237
Araip.B05	70500000	72500000	-0.062225
Araip.B05	71000000	73000000	-0.095712
Araip.B05	71500000	73500000	-0.057472
Araip.B05	72000000	74000000	-0.082842
Araip.B05	72500000	74500000	-0.116013
Araip.B05	73000000	75000000	0.087937
Araip.B05	73500000	75500000	-0.171025
Araip.B05	74000000	76000000	-0.160478
Araip.B05	74500000	76500000	-0.160478
Araip.B05	75000000	77000000	-0.241693
Araip.B05	75500000	77500000	-0.182835
Araip.B05	76500000	78500000	-0.067893
Araip.B05	77000000	79000000	-0.175612
Araip.B05	77500000	79500000	-0.15232
Araip.B05	78000000	80000000	-0.15232
Araip.B05	78500000	80500000	-0.182826
Araip.B05	79000000	81000000	-0.175632
Araip.B05	79500000	81500000	-0.145428
Araip.B05	80000000	82000000	-0.145428
Araip.B05	80500000	82500000	-0.104862
Araip.B05	81000000	83000000	-0.080996
Araip.B05	81500000	83500000	-0.07661
Araip.B05	82000000	84000000	-0.086697
Araip.B05	82500000	84500000	-0.148492
Araip.B05	83000000	85000000	-0.038396
Araip.B05	83500000	85500000	-0.061704
Araip.B05	84000000	86000000	-0.148636
Araip.B05	84500000	86500000	-0.160952
Araip.B05	85000000	87000000	-0.241635
Araip.B05	85500000	87500000	-0.272189
Araip.B05	86000000	88000000	-0.219842
Araip.B05	86500000	88500000	-0.2517
Araip.B05	87000000	89000000	-0.255902
Araip.B05	87500000	89500000	-0.302134
Araip.B05	88000000	90000000	-0.391477
Araip.B05	88500000	90500000	-0.342921
Araip.B05	89000000	91000000	-0.335599
Araip.B05	89500000	91500000	-0.24601
Araip.B05	90000000	92000000	-0.249936
Araip.B05	90500000	92500000	-0.186895
Araip.B05	91000000	93000000	-0.2025
Araip.B05	91500000	93500000	-0.186104
Araip.B05	92000000	94000000	-0.149833
Araip.B05	92500000	94500000	-0.188336
Araip.B05	93000000	95000000	-0.080253
Araip.B05	93500000	95500000	-0.172022
Araip.B05	94000000	96000000	-0.152856
Araip.B05	94500000	96500000	-0.192824
Araip.B05	95000000	97000000	-0.248075
Araip.B05	95500000	97500000	-0.233085
Araip.B05	96000000	98000000	-0.257548
Araip.B05	96500000	98500000	-0.147008
Araip.B05	97000000	99000000	-0.148839
Araip.B05	97500000	99500000	-0.143148
Araip.B05	98000000	100000000	-0.147049
Araip.B05	99000000	101000000	0.003619
Araip.B05	99500000	101500000	-0.096573
Araip.B05	100000000	102000000	-0.08984
Araip.B05	100500000	102500000	-0.058397
Araip.B05	101000000	103000000	-0.189808
Araip.B05	101500000	103500000	-0.185178
Araip.B05	102000000	104000000	-0.169464
Araip.B05	102500000	104500000	-0.156372
Araip.B05	103000000	105000000	-0.146182
Araip.B05	103500000	105500000	-0.150698
Araip.B05	104000000	106000000	-0.098922
Araip.B05	104500000	106500000	-0.142537
Araip.B05	105000000	107000000	-0.272085
Araip.B05	105500000	107500000	-0.207053
Araip.B05	106000000	108000000	-0.195795
Araip.B05	106500000	108500000	-0.205447
Araip.B05	107000000	109000000	-0.129035
Araip.B05	107500000	109500000	-0.209388
Araip.B05	108000000	110000000	-0.298466
Araip.B05	108500000	110500000	-0.20882
Araip.B05	109000000	111000000	-0.20882
Araip.B05	109500000	111500000	-0.194382
Araip.B05	110000000	112000000	-0.021897
Araip.B05	110500000	112500000	-0.196983
Araip.B05	111000000	113000000	-0.183822
Araip.B05	111500000	113500000	-0.190887
Araip.B05	112000000	114000000	-0.177155
Araip.B05	112500000	114500000	-0.181484
Araip.B05	113000000	115000000	-0.160054
Araip.B05	113500000	115500000	-0.169651
Araip.B05	114000000	116000000	-0.150324
Araip.B05	114500000	116500000	-0.118404
Araip.B05	115000000	117000000	-0.132277
Araip.B05	115500000	117500000	-0.127456
Araip.B05	116000000	118000000	-0.294737
Araip.B05	116500000	118500000	-0.2818
Araip.B05	117000000	119000000	-0.216164
Araip.B05	117500000	119500000	-0.106827
Araip.B05	118000000	120000000	-0.191344
Araip.B05	118500000	120500000	-0.219968
Araip.B05	119000000	121000000	-0.41047
Araip.B05	119500000	121500000	-0.425346
Araip.B05	120000000	122000000	-0.348856
Araip.B05	120500000	122500000	-0.404598
Araip.B05	121000000	123000000	-0.389224
Araip.B05	121500000	123500000	-0.367802
Araip.B05	122000000	124000000	-0.448633
Araip.B05	122500000	124500000	-0.43516
Araip.B05	123000000	125000000	-0.433722
Araip.B05	123500000	125500000	-0.435585
Araip.B05	124000000	126000000	-0.446401
Araip.B05	124500000	126500000	-0.488002
Araip.B05	125000000	127000000	-0.439911
Araip.B05	125500000	127500000	-0.429113
Araip.B05	126000000	128000000	-0.398485
Araip.B05	126500000	128500000	-0.409218
Araip.B05	127000000	129000000	-0.37418
Araip.B05	127500000	129500000	-0.421956
Araip.B05	128000000	130000000	-0.272202
Araip.B05	129000000	131000000	0
Araip.B05	129500000	131500000	0
Araip.B05	130000000	132000000	0
Araip.B05	130500000	132500000	0
Araip.B05	131000000	133000000	0
Araip.B05	131500000	133500000	0
Araip.B05	132000000	134000000	0
Araip.B05	132500000	134500000	0
Araip.B05	133000000	135000000	0
Araip.B05	133500000	135500000	-0.402787
Araip.B05	134000000	136000000	-0.402787
Araip.B05	134500000	136500000	-0.362731
Araip.B05	135000000	137000000	-0.416291
Araip.B05	135500000	137500000	-0.457577
Araip.B05	136000000	138000000	-0.462077
Araip.B05	136500000	138500000	-0.458181
Araip.B05	137000000	139000000	-0.414345
Araip.B05	137500000	139500000	-0.382006
Araip.B05	138000000	140000000	-0.388525
Araip.B05	138500000	140500000	-0.411987
Araip.B05	139000000	141000000	-0.425332
Araip.B05	139500000	141500000	-0.463252
Araip.B05	140000000	142000000	-0.448557
Araip.B05	140500000	142500000	-0.410025
Araip.B05	141000000	143000000	-0.413072
Araip.B05	141500000	143500000	-0.415234
Araip.B05	142000000	144000000	-0.443505
Araip.B05	142500000	144500000	-0.459538
Araip.B05	143000000	145000000	-0.526971
Araip.B05	143500000	145500000	-0.540011
Araip.B05	144000000	146000000	-0.386284
Araip.B05	144500000	146500000	-0.355862
Araip.B05	145000000	147000000	-0.347786
Araip.B05	145500000	147500000	-0.366015
Araip.B05	146000000	148000000	-0.286995
Araip.B05	146500000	148500000	-0.090142
Araip.B05	147000000	149000000	-0.002101
Araip.B05	147500000	149500000	-0.000195
Araip.B06	0	2000000	-0.330944
Araip.B06	500000	2500000	-0.089394
Araip.B06	1000000	3000000	-0.035422
Araip.B06	1500000	3500000	0.020965
Araip.B06	2000000	4000000	-0.00533
Araip.B06	2500000	4500000	-0.089531
Araip.B06	3000000	5000000	-0.122966
Araip.B06	3500000	5500000	-0.089637
Araip.B06	4000000	6000000	-0.033505
Araip.B06	4500000	6500000	-0.011763
Araip.B06	5000000	7000000	0.016069
Araip.B06	5500000	7500000	0.079367
Araip.B06	6000000	8000000	0.064125
Araip.B06	6500000	8500000	-0.000798
Araip.B06	7000000	9000000	-0.03199
Araip.B06	7500000	9500000	-0.059897
Araip.B06	8000000	10000000	-0.140129
Araip.B06	8500000	10500000	-0.120547
Araip.B06	9000000	11000000	-0.066068
Araip.B06	9500000	11500000	-0.272977
Araip.B06	10000000	12000000	0.061273
Araip.B06	10500000	12500000	0.069093
Araip.B06	11000000	13000000	0.114809
Araip.B06	11500000	13500000	0.067151
Araip.B06	12000000	14000000	0.035037
Araip.B06	12500000	14500000	-0.003004
Araip.B06	13000000	15000000	0.038002
Araip.B06	13500000	15500000	0.080248
Araip.B06	14000000	16000000	0.020498
Araip.B06	14500000	16500000	0.05019
Araip.B06	15000000	17000000	-0.054236
Araip.B06	15500000	17500000	-0.029001
Araip.B06	16000000	18000000	-0.028547
Araip.B06	16500000	18500000	0.119883
Araip.B06	17000000	19000000	0.029341
Araip.B06	17500000	19500000	0.029959
Araip.B06	18000000	20000000	0.122371
Araip.B06	18500000	20500000	0.071579
Araip.B06	19000000	21000000	-0.024613
Araip.B06	19500000	21500000	-0.016457
Araip.B06	20000000	22000000	-0.016457
Araip.B06	20500000	22500000	-0.060108
Araip.B06	21000000	23000000	0.023454
Araip.B06	21500000	23500000	0.090687
Araip.B06	22000000	24000000	0.045352
Araip.B06	22500000	24500000	0.005235
Araip.B06	23000000	25000000	-0.100787
Araip.B06	23500000	25500000	-0.056644
Araip.B06	24000000	26000000	-0.055645
Araip.B06	24500000	26500000	0.090014
Araip.B06	25000000	27000000	0.000374
Araip.B06	25500000	27500000	-0.036458
Araip.B06	26000000	28000000	0.024679
Araip.B06	26500000	28500000	0.107854
Araip.B06	27000000	29000000	0.17842
Araip.B06	27500000	29500000	0.194865
Araip.B06	28000000	30000000	0.158924
Araip.B06	28500000	30500000	0.091855
Araip.B06	29000000	31000000	0.046652
Araip.B06	29500000	31500000	0.069259
Araip.B06	30000000	32000000	0.035479
Araip.B06	30500000	32500000	0.063021
Araip.B06	31000000	33000000	0.123142
Araip.B06	31500000	33500000	-0.016788
Araip.B06	32000000	34000000	0.022236
Araip.B06	32500000	34500000	0.014555
Araip.B06	33000000	35000000	0.033797
Araip.B06	33500000	35500000	0.00971
Araip.B06	34000000	36000000	-0.019821
Araip.B06	34500000	36500000	0.116037
Araip.B06	35000000	37000000	0.087976
Araip.B06	35500000	37500000	0
Araip.B06	36000000	38000000	0
Araip.B06	36500000	38500000	0
Araip.B06	37000000	39000000	0
Araip.B06	37500000	39500000	0
Araip.B06	38000000	40000000	0
Araip.B06	38500000	40500000	0.022992
Araip.B06	39500000	41500000	0
Araip.B06	40500000	42500000	0
Araip.B06	41000000	43000000	0
Araip.B06	42000000	44000000	0
Araip.B06	42500000	44500000	0.242356
Araip.B06	43000000	45000000	-0.054989
Araip.B06	43500000	45500000	-0.085928
Araip.B06	44000000	46000000	0.051581
Araip.B06	44500000	46500000	0.051581
Araip.B06	45000000	47000000	-0.001321
Araip.B06	45500000	47500000	-0.009404
Araip.B06	46000000	48000000	0
Araip.B06	46500000	48500000	0
Araip.B06	47000000	49000000	0
Araip.B06	47500000	49500000	0
Araip.B06	48000000	50000000	0
Araip.B06	48500000	50500000	-0.021375
Araip.B06	49500000	51500000	0
Araip.B06	50500000	52500000	0.049454
Araip.B06	51000000	53000000	0.049454
Araip.B06	51500000	53500000	0.049454
Araip.B06	52000000	54000000	0.049454
Araip.B06	52500000	54500000	0
Araip.B06	53000000	55000000	0
Araip.B06	53500000	55500000	0
Araip.B06	54000000	56000000	0
Araip.B06	54500000	56500000	0
Araip.B06	55000000	57000000	0
Araip.B06	55500000	57500000	0
Araip.B06	56000000	58000000	0
Araip.B06	56500000	58500000	0
Araip.B06	57000000	59000000	0
Araip.B06	57500000	59500000	0
Araip.B06	58000000	60000000	0
Araip.B06	58500000	60500000	0
Araip.B06	59500000	61500000	0
Araip.B06	60000000	62000000	0
Araip.B06	60500000	62500000	0
Araip.B06	61000000	63000000	0
Araip.B06	61500000	63500000	0
Araip.B06	62000000	64000000	0
Araip.B06	62500000	64500000	0
Araip.B06	63000000	65000000	0
Araip.B06	63500000	65500000	0
Araip.B06	64000000	66000000	0
Araip.B06	64500000	66500000	0
Araip.B06	65000000	67000000	0
Araip.B06	65500000	67500000	0
Araip.B06	66000000	68000000	0
Araip.B06	66500000	68500000	0
Araip.B06	67000000	69000000	0
Araip.B06	67500000	69500000	0
Araip.B06	68000000	70000000	0
Araip.B06	68500000	70500000	0
Araip.B06	69000000	71000000	0
Araip.B06	69500000	71500000	0
Araip.B06	70000000	72000000	0
Araip.B06	70500000	72500000	0
Araip.B06	71000000	73000000	0
Araip.B06	71500000	73500000	0
Araip.B06	72000000	74000000	0
Araip.B06	72500000	74500000	0
Araip.B06	73000000	75000000	0
Araip.B06	73500000	75500000	0
Araip.B06	74000000	76000000	0
Araip.B06	75000000	77000000	0
Araip.B06	75500000	77500000	0
Araip.B06	76000000	78000000	0
Araip.B06	76500000	78500000	0
Araip.B06	77000000	79000000	0
Araip.B06	77500000	79500000	0
Araip.B06	78000000	80000000	0
Araip.B06	78500000	80500000	0
Araip.B06	79000000	81000000	0
Araip.B06	79500000	81500000	0
Araip.B06	80500000	82500000	0
Araip.B06	81000000	83000000	-0.00984
Araip.B06	82500000	84500000	0
Araip.B06	83000000	85000000	0.017326
Araip.B06	83500000	85500000	0.017326
Araip.B06	84000000	86000000	0
Araip.B06	84500000	86500000	0
Araip.B06	85000000	87000000	0
Araip.B06	85500000	87500000	0
Araip.B06	86000000	88000000	0
Araip.B06	86500000	88500000	0
Araip.B06	87000000	89000000	0
Araip.B06	87500000	89500000	0
Araip.B06	88000000	90000000	0
Araip.B06	88500000	90500000	0
Araip.B06	89000000	91000000	0
Araip.B06	89500000	91500000	0
Araip.B06	90000000	92000000	0
Araip.B06	90500000	92500000	0
Araip.B06	91000000	93000000	0
Araip.B06	91500000	93500000	0
Araip.B06	92000000	94000000	0
Araip.B06	92500000	94500000	0
Araip.B06	93000000	95000000	0
Araip.B06	93500000	95500000	0
Araip.B06	94000000	96000000	0
Araip.B06	94500000	96500000	0
Araip.B06	95500000	97500000	0
Araip.B06	96000000	98000000	0.055305
Araip.B06	97000000	99000000	0
Araip.B06	97500000	99500000	0
Araip.B06	98000000	100000000	0
Araip.B06	98500000	100500000	0
Araip.B06	99000000	101000000	0
Araip.B06	99500000	101500000	0
Araip.B06	100000000	102000000	0
Araip.B06	100500000	102500000	0
Araip.B06	101000000	103000000	0
Araip.B06	101500000	103500000	0
Araip.B06	102000000	104000000	0
Araip.B06	103000000	105000000	0
Araip.B06	104000000	106000000	0
Araip.B06	104500000	106500000	0
Araip.B06	105000000	107000000	0
Araip.B06	105500000	107500000	0
Araip.B06	106000000	108000000	0
Araip.B06	106500000	108500000	0
Araip.B06	107000000	109000000	0
Araip.B06	107500000	109500000	0
Araip.B06	108000000	110000000	0
Araip.B06	108500000	110500000	0
Araip.B06	109000000	111000000	0
Araip.B06	109500000	111500000	0
Araip.B06	110000000	112000000	0
Araip.B06	110500000	112500000	0
Araip.B06	111000000	113000000	0
Araip.B06	111500000	113500000	0
Araip.B06	112000000	114000000	0
Araip.B06	112500000	114500000	0
Araip.B06	113000000	115000000	0
Araip.B06	113500000	115500000	0
Araip.B06	114000000	116000000	0
Araip.B06	115000000	117000000	0
Araip.B06	115500000	117500000	0
Araip.B06	116000000	118000000	0
Araip.B06	116500000	118500000	0
Araip.B06	117000000	119000000	0
Araip.B06	117500000	119500000	0
Araip.B06	118000000	120000000	0
Araip.B06	118500000	120500000	0
Araip.B06	119500000	121500000	0
Araip.B06	120000000	122000000	-0.022303
Araip.B06	121000000	123000000	0
Araip.B06	121500000	123500000	0
Araip.B06	122000000	124000000	0
Araip.B06	122500000	124500000	0
Araip.B06	123000000	125000000	0
Araip.B06	123500000	125500000	0.329379
Araip.B06	124000000	126000000	0.354931
Araip.B06	124500000	126500000	0.330741
Araip.B06	125000000	127000000	0.311656
Araip.B06	125500000	127500000	0.285727
Araip.B06	126000000	128000000	0.262802
Araip.B06	126500000	128500000	0.180677
Araip.B06	127500000	129500000	0
Araip.B06	128000000	130000000	0
Araip.B06	128500000	130500000	0
Araip.B06	129000000	131000000	0
Araip.B06	129500000	131500000	0.204824
Araip.B06	130000000	132000000	0.068412
Araip.B06	130500000	132500000	0.068412
Araip.B06	131000000	133000000	-0.061975
Araip.B07	0	2000000	-0.04489
Araip.B07	1000000	3000000	0
Araip.B07	2000000	4000000	0
Araip.B07	2500000	4500000	0
Araip.B07	3000000	5000000	0
Araip.B07	3500000	5500000	0
Araip.B07	4000000	6000000	0
Araip.B07	4500000	6500000	0
Araip.B07	5000000	7000000	0
Araip.B07	5500000	7500000	0.140736
Araip.B07	6000000	8000000	0.144617
Araip.B07	6500000	8500000	0.120158
Araip.B07	7000000	9000000	0.120158
Araip.B07	7500000	9500000	0.110344
Araip.B07	8000000	10000000	0.082443
Araip.B07	8500000	10500000	0
Araip.B07	9500000	11500000	0
Araip.B07	10000000	12000000	0
Araip.B07	10500000	12500000	0
Araip.B07	11000000	13000000	0
Araip.B07	11500000	13500000	0
Araip.B07	12000000	14000000	0
Araip.B07	12500000	14500000	0
Araip.B07	13000000	15000000	0
Araip.B07	13500000	15500000	0
Araip.B07	14000000	16000000	0
Araip.B07	14500000	16500000	0
Araip.B07	15000000	17000000	0
Araip.B07	15500000	17500000	0
Araip.B07	16000000	18000000	0
Araip.B07	16500000	18500000	0
Araip.B07	17000000	19000000	0
Araip.B07	17500000	19500000	0
Araip.B07	18000000	20000000	0
Araip.B07	18500000	20500000	0
Araip.B07	19500000	21500000	0
Araip.B07	20500000	22500000	0
Araip.B07	21000000	23000000	0
Araip.B07	21500000	23500000	0
Araip.B07	22000000	24000000	0
Araip.B07	22500000	24500000	0
Araip.B07	23000000	25000000	0
Araip.B07	23500000	25500000	0
Araip.B07	24000000	26000000	0
Araip.B07	24500000	26500000	0
Araip.B07	25000000	27000000	0
Araip.B07	25500000	27500000	0
Araip.B07	26000000	28000000	0
Araip.B07	26500000	28500000	0
Araip.B07	27000000	29000000	0
Araip.B07	27500000	29500000	0
Araip.B07	28000000	30000000	0
Araip.B07	28500000	30500000	0
Araip.B07	29000000	31000000	0
Araip.B07	29500000	31500000	0
Araip.B07	30000000	32000000	0
Araip.B07	30500000	32500000	0
Araip.B07	31000000	33000000	0
Araip.B07	31500000	33500000	0
Araip.B07	32000000	34000000	0
Araip.B07	32500000	34500000	0
Araip.B07	33000000	35000000	0
Araip.B07	33500000	35500000	0
Araip.B07	34000000	36000000	0
Araip.B07	34500000	36500000	0
Araip.B07	35000000	37000000	0
Araip.B07	35500000	37500000	0
Araip.B07	36000000	38000000	0
Araip.B07	36500000	38500000	0
Araip.B07	37000000	39000000	0
Araip.B07	37500000	39500000	0
Araip.B07	38000000	40000000	0
Araip.B07	38500000	40500000	0
Araip.B07	39500000	41500000	0
Araip.B07	40000000	42000000	0
Araip.B07	40500000	42500000	0
Araip.B07	41000000	43000000	0
Araip.B07	41500000	43500000	0
Araip.B07	42000000	44000000	0
Araip.B07	42500000	44500000	0
Araip.B07	43000000	45000000	0
Araip.B07	43500000	45500000	0
Araip.B07	44000000	46000000	0
Araip.B07	44500000	46500000	0
Araip.B07	45000000	47000000	0
Araip.B07	45500000	47500000	0
Araip.B07	46000000	48000000	0
Araip.B07	47000000	49000000	0
Araip.B07	47500000	49500000	0
Araip.B07	48000000	50000000	0
Araip.B07	48500000	50500000	0
Araip.B07	49000000	51000000	0
Araip.B07	49500000	51500000	0
Araip.B07	50000000	52000000	0
Araip.B07	50500000	52500000	0
Araip.B07	51000000	53000000	0
Araip.B07	51500000	53500000	0
Araip.B07	52000000	54000000	0
Araip.B07	52500000	54500000	0
Araip.B07	53000000	55000000	0
Araip.B07	53500000	55500000	0
Araip.B07	54000000	56000000	0
Araip.B07	54500000	56500000	0
Araip.B07	55000000	57000000	0
Araip.B07	55500000	57500000	0
Araip.B07	56000000	58000000	0
Araip.B07	56500000	58500000	0
Araip.B07	57000000	59000000	0
Araip.B07	57500000	59500000	0
Araip.B07	58000000	60000000	0
Araip.B07	58500000	60500000	0
Araip.B07	59000000	61000000	0
Araip.B07	59500000	61500000	0
Araip.B07	60000000	62000000	0
Araip.B07	60500000	62500000	0
Araip.B07	61000000	63000000	0
Araip.B07	61500000	63500000	0
Araip.B07	62000000	64000000	0
Araip.B07	62500000	64500000	0
Araip.B07	63000000	65000000	0
Araip.B07	63500000	65500000	0
Araip.B07	64000000	66000000	0
Araip.B07	64500000	66500000	0
Araip.B07	65000000	67000000	0
Araip.B07	65500000	67500000	0
Araip.B07	66000000	68000000	0
Araip.B07	66500000	68500000	0
Araip.B07	67000000	69000000	0
Araip.B07	67500000	69500000	0
Araip.B07	68000000	70000000	0
Araip.B07	68500000	70500000	0
Araip.B07	69000000	71000000	0
Araip.B07	69500000	71500000	0
Araip.B07	70000000	72000000	0
Araip.B07	70500000	72500000	0
Araip.B07	71000000	73000000	0
Araip.B07	71500000	73500000	0
Araip.B07	72000000	74000000	0
Araip.B07	72500000	74500000	0
Araip.B07	73000000	75000000	0
Araip.B07	73500000	75500000	0
Araip.B07	74000000	76000000	0
Araip.B07	74500000	76500000	0
Araip.B07	75000000	77000000	0
Araip.B07	75500000	77500000	0
Araip.B07	76000000	78000000	0
Araip.B07	77000000	79000000	0
Araip.B07	77500000	79500000	0
Araip.B07	78000000	80000000	0
Araip.B07	78500000	80500000	0
Araip.B07	79000000	81000000	0
Araip.B07	80000000	82000000	0
Araip.B07	80500000	82500000	0.173395
Araip.B07	81500000	83500000	0
Araip.B07	82000000	84000000	0
Araip.B07	82500000	84500000	0
Araip.B07	83000000	85000000	0
Araip.B07	83500000	85500000	0
Araip.B07	84000000	86000000	0
Araip.B07	84500000	86500000	0
Araip.B07	85000000	87000000	0
Araip.B07	85500000	87500000	0
Araip.B07	86000000	88000000	0
Araip.B07	86500000	88500000	0
Araip.B07	87000000	89000000	0
Araip.B07	87500000	89500000	0
Araip.B07	88000000	90000000	0
Araip.B07	88500000	90500000	0
Araip.B07	89000000	91000000	0
Araip.B07	89500000	91500000	0
Araip.B07	90500000	92500000	0
Araip.B07	91500000	93500000	0
Araip.B07	92000000	94000000	0
Araip.B07	92500000	94500000	0
Araip.B07	93500000	95500000	0
Araip.B07	94000000	96000000	0
Araip.B07	94500000	96500000	0
Araip.B07	95000000	97000000	0
Araip.B07	95500000	97500000	0
Araip.B07	96000000	98000000	0
Araip.B07	96500000	98500000	0
Araip.B07	97000000	99000000	0
Araip.B07	97500000	99500000	0
Araip.B07	98000000	100000000	0
Araip.B07	98500000	100500000	0
Araip.B07	99000000	101000000	0
Araip.B07	99500000	101500000	0
Araip.B07	100000000	102000000	0
Araip.B07	100500000	102500000	0
Araip.B07	101000000	103000000	0
Araip.B07	101500000	103500000	0
Araip.B07	102000000	104000000	0
Araip.B07	102500000	104500000	0
Araip.B07	103000000	105000000	0
Araip.B07	103500000	105500000	0
Araip.B07	104000000	106000000	0
Araip.B07	104500000	106500000	0
Araip.B07	105000000	107000000	0
Araip.B07	105500000	107500000	0
Araip.B07	106000000	108000000	0
Araip.B07	106500000	108500000	0
Araip.B07	107000000	109000000	0
Araip.B07	108000000	110000000	0
Araip.B07	108500000	110500000	0
Araip.B07	109000000	111000000	0
Araip.B07	109500000	111500000	0
Araip.B07	110000000	112000000	0
Araip.B07	110500000	112500000	0
Araip.B07	111000000	113000000	0
Araip.B07	111500000	113500000	0
Araip.B07	112000000	114000000	0
Araip.B07	112500000	114500000	0
Araip.B07	113000000	115000000	0
Araip.B07	113500000	115500000	0
Araip.B07	114000000	116000000	0
Araip.B07	115000000	117000000	0
Araip.B07	115500000	117500000	-0.142308
Araip.B07	116000000	118000000	-0.142308
Araip.B07	116500000	118500000	0
Araip.B07	117000000	119000000	0
Araip.B07	117500000	119500000	0
Araip.B07	118000000	120000000	0
Araip.B07	118500000	120500000	-0.130591
Araip.B07	119000000	121000000	-0.099278
Araip.B07	119500000	121500000	-0.075217
Araip.B07	120000000	122000000	-0.075217
Araip.B07	121000000	123000000	0
Araip.B07	121500000	123500000	0
Araip.B07	122500000	124500000	-0.058023
Araip.B08	0	2000000	0
Araip.B08	500000	2500000	-0.443697
Araip.B08	1000000	3000000	-0.343551
Araip.B08	1500000	3500000	-0.276207
Araip.B08	2000000	4000000	-0.224457
Araip.B08	2500000	4500000	-0.226072
Araip.B08	3000000	5000000	-0.209208
Araip.B08	3500000	5500000	0
Araip.B08	4000000	6000000	0
Araip.B08	4500000	6500000	0
Araip.B08	5000000	7000000	0
Araip.B08	5500000	7500000	0
Araip.B08	6000000	8000000	0
Araip.B08	6500000	8500000	0
Araip.B08	7000000	9000000	0
Araip.B08	7500000	9500000	0
Araip.B08	8000000	10000000	0
Araip.B08	8500000	10500000	0
Araip.B08	9000000	11000000	0
Araip.B08	9500000	11500000	-0.100422
Araip.B08	10000000	12000000	-0.107035
Araip.B08	10500000	12500000	-0.110628
Araip.B08	11000000	13000000	-0.10595
Araip.B08	11500000	13500000	-0.155529
Araip.B08	12000000	14000000	-0.178415
Araip.B08	12500000	14500000	-0.086216
Araip.B08	13000000	15000000	-0.080367
Araip.B08	13500000	15500000	-0.03657
Araip.B08	14000000	16000000	-0.020606
Araip.B08	14500000	16500000	-0.079504
Araip.B08	15000000	17000000	-0.061905
Araip.B08	15500000	17500000	-0.083002
Araip.B08	16000000	18000000	-0.096438
Araip.B08	16500000	18500000	0.062686
Araip.B08	17000000	19000000	-0.049882
Araip.B08	17500000	19500000	-0.049882
Araip.B08	18000000	20000000	-0.074474
Araip.B08	18500000	20500000	-0.043666
Araip.B08	19000000	21000000	0.06251
Araip.B08	19500000	21500000	-0.062569
Araip.B08	20000000	22000000	-0.091832
Araip.B08	20500000	22500000	-0.16723
Araip.B08	21000000	23000000	-0.189584
Araip.B08	21500000	23500000	-0.16017
Araip.B08	22000000	24000000	-0.154442
Araip.B08	22500000	24500000	-0.208553
Araip.B08	23000000	25000000	-0.140633
Araip.B08	23500000	25500000	-0.095232
Araip.B08	24000000	26000000	-0.098456
Araip.B08	24500000	26500000	-0.082472
Araip.B08	25000000	27000000	-0.156683
Araip.B08	25500000	27500000	-0.115953
Araip.B08	26000000	28000000	-0.117368
Araip.B08	26500000	28500000	-0.144179
Araip.B08	27000000	29000000	-0.156596
Araip.B08	27500000	29500000	-0.178211
Araip.B08	28000000	30000000	-0.113706
Araip.B08	28500000	30500000	0
Araip.B08	29000000	31000000	0.091413
Araip.B08	29500000	31500000	0.08563
Araip.B08	30000000	32000000	0.011631
Araip.B08	30500000	32500000	-0.009575
Araip.B08	31000000	33000000	-0.03725
Araip.B08	31500000	33500000	-0.033646
Araip.B08	32000000	34000000	-0.098697
Araip.B08	32500000	34500000	-0.046208
Araip.B08	33000000	35000000	-0.061164
Araip.B08	33500000	35500000	-0.083694
Araip.B08	34000000	36000000	-0.06147
Araip.B08	34500000	36500000	-0.103229
Araip.B08	35000000	37000000	-0.135543
Araip.B08	35500000	37500000	-0.149136
Araip.B08	36000000	38000000	0
Araip.B08	36500000	38500000	0
Araip.B08	37500000	39500000	0
Araip.B08	38000000	40000000	0
Araip.B08	38500000	40500000	0
Araip.B08	39000000	41000000	0
Araip.B08	39500000	41500000	0
Araip.B08	40000000	42000000	0
Araip.B08	40500000	42500000	-0.034149
Araip.B08	41000000	43000000	-0.018345
Araip.B08	41500000	43500000	-0.028241
Araip.B08	42000000	44000000	0.004029
Araip.B08	42500000	44500000	0.040961
Araip.B08	43000000	45000000	0.018021
Araip.B08	43500000	45500000	-0.0036
Araip.B08	44000000	46000000	-0.056224
Araip.B08	44500000	46500000	-0.060302
Araip.B08	45000000	47000000	-0.0793
Araip.B08	45500000	47500000	-0.051119
Araip.B08	46000000	48000000	-0.034807
Araip.B08	46500000	48500000	0.008242
Araip.B08	47000000	49000000	-0.12285
Araip.B08	47500000	49500000	-0.087626
Araip.B08	48000000	50000000	-0.029774
Araip.B08	48500000	50500000	-0.066675
Araip.B08	49000000	51000000	-0.072017
Araip.B08	49500000	51500000	-0.023425
Araip.B08	50000000	52000000	-0.235679
Araip.B08	50500000	52500000	-0.147782
Araip.B08	51000000	53000000	-0.176059
Araip.B08	51500000	53500000	-0.126751
Araip.B08	52000000	54000000	-0.121488
Araip.B08	52500000	54500000	-0.068888
Araip.B08	54000000	56000000	0
Araip.B08	54500000	56500000	-0.197134
Araip.B08	55000000	57000000	-0.180981
Araip.B08	55500000	57500000	-0.104056
Araip.B08	56000000	58000000	-0.160931
Araip.B08	56500000	58500000	-0.171344
Araip.B08	57000000	59000000	-0.119234
Araip.B08	57500000	59500000	-0.103867
Araip.B08	58000000	60000000	-0.086228
Araip.B08	58500000	60500000	-0.0885
Araip.B08	59000000	61000000	-0.066885
Araip.B08	59500000	61500000	-0.045013
Araip.B08	60000000	62000000	-0.117289
Araip.B08	60500000	62500000	-0.148644
Araip.B08	61000000	63000000	-0.148644
Araip.B08	61500000	63500000	-0.201984
Araip.B08	62000000	64000000	-0.228901
Araip.B08	63000000	65000000	-0.162585
Araip.B08	63500000	65500000	-0.204274
Araip.B08	64000000	66000000	-0.146524
Araip.B08	64500000	66500000	-0.184483
Araip.B08	65000000	67000000	-0.176903
Araip.B08	65500000	67500000	-0.133646
Araip.B08	66000000	68000000	-0.138602
Araip.B08	66500000	68500000	-0.119737
Araip.B08	67000000	69000000	-0.025582
Araip.B08	67500000	69500000	-0.093912
Araip.B08	68000000	70000000	0.05711
Araip.B08	68500000	70500000	0.021388
Araip.B08	69000000	71000000	-0.09618
Araip.B08	69500000	71500000	-0.014796
Araip.B08	70000000	72000000	-0.137393
Araip.B08	70500000	72500000	-0.113741
Araip.B08	71000000	73000000	-0.002927
Araip.B08	71500000	73500000	-0.041968
Araip.B08	72000000	74000000	-0.018208
Araip.B08	72500000	74500000	-0.008113
Araip.B08	73000000	75000000	-0.005276
Araip.B08	73500000	75500000	-0.018692
Araip.B08	74000000	76000000	0.045947
Araip.B08	74500000	76500000	-0.071712
Araip.B08	75000000	77000000	-0.122997
Araip.B08	75500000	77500000	-0.09248
Araip.B08	76000000	78000000	-0.102728
Araip.B08	76500000	78500000	-0.152001
Araip.B08	77000000	79000000	-0.064683
Araip.B08	77500000	79500000	-0.069094
Araip.B08	78000000	80000000	-0.117606
Araip.B08	78500000	80500000	-0.181591
Araip.B08	79000000	81000000	-0.175793
Araip.B08	79500000	81500000	-0.219704
Araip.B08	80000000	82000000	-0.123359
Araip.B08	80500000	82500000	-0.032146
Araip.B08	81000000	83000000	-0.107172
Araip.B08	81500000	83500000	-0.108198
Araip.B08	82000000	84000000	-0.12913
Araip.B08	82500000	84500000	-0.133882
Araip.B08	83000000	85000000	-0.09323
Araip.B08	83500000	85500000	-0.120116
Araip.B08	84000000	86000000	-0.087492
Araip.B08	84500000	86500000	-0.040956
Araip.B08	85000000	87000000	-0.044489
Araip.B08	85500000	87500000	-0.00785
Araip.B08	86000000	88000000	-0.029066
Araip.B08	86500000	88500000	-0.049846
Araip.B08	87000000	89000000	-0.08675
Araip.B08	87500000	89500000	-0.099865
Araip.B08	88000000	90000000	-0.111103
Araip.B08	88500000	90500000	-0.110572
Araip.B08	89000000	91000000	-0.102591
Araip.B08	89500000	91500000	-0.116154
Araip.B08	90000000	92000000	-0.225473
Araip.B08	90500000	92500000	-0.280861
Araip.B08	91000000	93000000	-0.24271
Araip.B08	91500000	93500000	-0.21759
Araip.B08	92000000	94000000	-0.124527
Araip.B08	92500000	94500000	-0.185243
Araip.B08	93000000	95000000	-0.181152
Araip.B08	93500000	95500000	-0.1862
Araip.B08	94000000	96000000	-0.182997
Araip.B08	94500000	96500000	-0.036673
Araip.B08	95000000	97000000	-0.077212
Araip.B08	95500000	97500000	-0.12214
Araip.B08	96000000	98000000	-0.073312
Araip.B08	96500000	98500000	-0.223823
Araip.B08	97000000	99000000	-0.188256
Araip.B08	97500000	99500000	-0.104478
Araip.B08	98000000	100000000	-0.038186
Araip.B08	98500000	100500000	-0.124225
Araip.B08	99000000	101000000	-0.074286
Araip.B08	99500000	101500000	-0.055755
Araip.B08	100000000	102000000	-0.071788
Araip.B08	100500000	102500000	-0.117584
Araip.B08	101000000	103000000	-0.127834
Araip.B08	101500000	103500000	-0.114909
Araip.B08	102000000	104000000	-0.17705
Araip.B08	102500000	104500000	-0.123623
Araip.B08	103000000	105000000	-0.101521
Araip.B08	103500000	105500000	-0.077553
Araip.B08	104000000	106000000	-0.06735
Araip.B08	104500000	106500000	-0.059934
Araip.B08	105000000	107000000	-0.090909
Araip.B08	105500000	107500000	-0.14286
Araip.B08	106000000	108000000	-0.082251
Araip.B08	106500000	108500000	-0.188651
Araip.B08	107000000	109000000	-0.194196
Araip.B08	107500000	109500000	-0.151466
Araip.B08	108000000	110000000	-0.269762
Araip.B08	108500000	110500000	-0.205638
Araip.B08	109000000	111000000	-0.144035
Araip.B08	109500000	111500000	-0.223162
Araip.B08	110000000	112000000	-0.145071
Araip.B08	110500000	112500000	-0.065224
Araip.B08	111000000	113000000	-0.028063
Araip.B08	111500000	113500000	-0.209485
Araip.B08	112000000	114000000	-0.269864
Araip.B08	112500000	114500000	-0.268533
Araip.B08	113000000	115000000	-0.260372
Araip.B08	113500000	115500000	-0.156811
Araip.B08	114000000	116000000	-0.135324
Araip.B08	114500000	116500000	-0.165903
Araip.B08	115000000	117000000	-0.211587
Araip.B08	115500000	117500000	-0.193268
Araip.B08	116000000	118000000	-0.22956
Araip.B08	116500000	118500000	-0.220975
Araip.B08	117000000	119000000	-0.161434
Araip.B08	117500000	119500000	-0.098025
Araip.B08	118000000	120000000	0.022935
Araip.B08	118500000	120500000	0.02183
Araip.B08	119000000	121000000	-0.074608
Araip.B08	119500000	121500000	-0.050895
Araip.B08	120000000	122000000	-0.177414
Araip.B08	120500000	122500000	-0.236003
Araip.B08	121000000	123000000	-0.215331
Araip.B08	121500000	123500000	-0.210277
Araip.B08	122000000	124000000	-0.242787
Araip.B08	122500000	124500000	-0.163719
Araip.B08	123000000	125000000	-0.144364
Araip.B08	123500000	125500000	0.01447
Araip.B08	124000000	126000000	0.142801
Araip.B08	124500000	126500000	0.178381
Araip.B08	125000000	127000000	0.154136
Araip.B08	125500000	127500000	0.084408
Araip.B08	126000000	128000000	0.029968
Araip.B08	126500000	128500000	0.012963
Araip.B08	127000000	129000000	-0.06345
Araip.B08	127500000	129500000	-0.001389
Araip.B08	128000000	130000000	-0.002088
Araip.B09	0	2000000	0
Araip.B09	500000	2500000	0
Araip.B09	1000000	3000000	0
Araip.B09	1500000	3500000	0
Araip.B09	2000000	4000000	0
Araip.B09	2500000	4500000	0
Araip.B09	3000000	5000000	0
Araip.B09	3500000	5500000	0
Araip.B09	4000000	6000000	0
Araip.B09	4500000	6500000	0
Araip.B09	5000000	7000000	0
Araip.B09	5500000	7500000	0.213175
Araip.B09	6000000	8000000	0.190374
Araip.B09	6500000	8500000	0.193661
Araip.B09	7000000	9000000	0.193661
Araip.B09	8000000	10000000	0
Araip.B09	8500000	10500000	0
Araip.B09	9000000	11000000	0
Araip.B09	9500000	11500000	0
Araip.B09	10000000	12000000	0
Araip.B09	11000000	13000000	0
Araip.B09	12000000	14000000	0
Araip.B09	12500000	14500000	0
Araip.B09	13500000	15500000	0
Araip.B09	14000000	16000000	-0.048215
Araip.B09	14500000	16500000	-0.048215
Araip.B09	15000000	17000000	-0.042803
Araip.B09	16000000	18000000	0
Araip.B09	16500000	18500000	0
Araip.B09	17000000	19000000	0
Araip.B09	17500000	19500000	0
Araip.B09	18000000	20000000	0
Araip.B09	19000000	21000000	0
Araip.B09	20000000	22000000	0
Araip.B09	20500000	22500000	0
Araip.B09	21000000	23000000	0
Araip.B09	21500000	23500000	0
Araip.B09	22000000	24000000	0
Araip.B09	22500000	24500000	0
Araip.B09	23500000	25500000	0
Araip.B09	24000000	26000000	0
Araip.B09	24500000	26500000	0
Araip.B09	25000000	27000000	0
Araip.B09	25500000	27500000	0
Araip.B09	26000000	28000000	0
Araip.B09	26500000	28500000	0
Araip.B09	27500000	29500000	0
Araip.B09	28000000	30000000	0
Araip.B09	28500000	30500000	0
Araip.B09	29000000	31000000	0
Araip.B09	29500000	31500000	0
Araip.B09	30000000	32000000	0
Araip.B09	30500000	32500000	0
Araip.B09	31000000	33000000	0
Araip.B09	31500000	33500000	0
Araip.B09	32000000	34000000	0
Araip.B09	32500000	34500000	0
Araip.B09	33000000	35000000	0
Araip.B09	33500000	35500000	0
Araip.B09	34000000	36000000	0
Araip.B09	34500000	36500000	0
Araip.B09	35000000	37000000	0
Araip.B09	35500000	37500000	0
Araip.B09	36000000	38000000	0
Araip.B09	36500000	38500000	0
Araip.B09	37000000	39000000	0
Araip.B09	37500000	39500000	0
Araip.B09	38500000	40500000	0
Araip.B09	39000000	41000000	0
Araip.B09	39500000	41500000	0
Araip.B09	40000000	42000000	0
Araip.B09	40500000	42500000	0
Araip.B09	41000000	43000000	0
Araip.B09	41500000	43500000	0
Araip.B09	42500000	44500000	0
Araip.B09	43500000	45500000	0
Araip.B09	44000000	46000000	0
Araip.B09	44500000	46500000	0
Araip.B09	45000000	47000000	0
Araip.B09	45500000	47500000	0
Araip.B09	46000000	48000000	0
Araip.B09	46500000	48500000	0
Araip.B09	47000000	49000000	0
Araip.B09	47500000	49500000	0.03635
[truncated: 423 more rows]
