# Supplementary material for: Mapping Late Leaf Spot Resistance in Peanut (Arachis hypogaea) Using QTL-seq Reveals Markers for Marker-Assisted Selection
Source: Front Plant Sci. 2018 Feb 5;9:83. doi: 10.3389/fpls.2018.00083 (PMC5807350; doi:10.3389/fpls.2018.00083)
Supplement: Supplementary file 4 [file Data_Sheet_2.ZIP › LLS_RAW_Data.xlsx]

## Sheet: BackwardsSelection
LLS rating RAW data: AUDPC of Late Leaf spot rating for all four years of data sorted by allele for all three markers and each indivdually
In marker column - R indicates putative resistant allele and S indicates putative susceptible allele
ID	B03	A05	B05	LLS12	LLS13	LLS14	LLS15	Marker
952	X	X	Y	4.08	3.58	2.42	3.56	R
977	X	X	Y	4.75	5.58	3.42	4.52	R
979	X	X	Y	4	4.17	3.29	3.9	R
990	X	X	Y	4.82	4.83	3.46	5.17	R
1004	X	X	Y	4.81	6.38	4.42	5.27	R
1010	X	X	Y	4.67	4.25	3.42	4.8	R
1017	X	X	Y	4.23	4.75	2.96	4.72	R
1040	X	X	Y	3.68	4.5	2.83	3.92	R
1060	X	X	Y	3.8	5.33	2.71	5.01	R
880	Y	Y	X	5.16	4.33	4.33	5.49	S
899	Y	Y	X	5.56	5.54	5.54	6.5	S
901	Y	Y	X	4.78	5.33	4.75	5.39	S
902	Y	Y	X	5.38	5.83	3.92	5.73	S
912	Y	Y	X	4.98	5	4.25	5.57	S
921	Y	Y	X	5.24	6.75	3.29	6	S
924	Y	Y	X	5.62	6.42	4.67	6.19	S
947	Y	Y	X	5.22	5.75	4.58	5.13	S
950	Y	Y	X	5.5	5.25	2.88	5.9	S
960	Y	Y	X	5.05	4.75	4.38	5.38	S
969	Y	Y	X	5.12	4.83	4.92	6.47	S
971	Y	Y	X	5.83	5.67	5.71	6.9	S
994	Y	Y	X	4.84	5	4.17	4.62	S
996	Y	Y	X	4.89	5.13	4.5	5.09	S
1002	Y	Y	X	4.51	6.42	2.92	6	S
1021	Y	Y	X	4.55	4.33	4.13	4.56	S
1022	Y	Y	X	5.1	4.67	3	5.12	S
1031	Y	Y	X	4.62	5.54	3.29	5.41	S
1041	Y	Y	X	4.88	5.17	4	5.69	S
1042	Y	Y	X	5.64	6.33	4.75	6.56	S
1046	Y	Y	X	5.41	6.08	4.79	6.31	S
1066	Y	Y	X	5.72	6	4.67	5.97	S

## Sheet: B05
ID	B03	A05	B05	LLS12	LLS13	LLS14	LLS15	Marker
878	X		Y	3.69	4.67	2.75	4.18	R
883	X	Y	Y	4.18	4.75	3.58	4.23	R
887	X	Y	H	4.89	5.33	3.71	4.88	R
890	X	X	X	4.97	4.83	3.42	4.1	R
893	X	X	X	4.87	4.83	3.64	5.04	R
897	X	Y	Y	3.84	5.33	2.88	4.6	R
904	X		X	4.52	4.42	3.75	4.71	R
905	X		H	4.5	4.83	2.58	4.55	R
906	X	Y	X	5.41	5.67	4.58	6.52	R
909	X	X	X	4.18	4.42	2.83	4.03	R
913	X	X	X	5.01	5.33	3.96	5.79	R
914	X	Y	Y	4.17	4.5	3.13	4.11	R
915	X	X	X	4.5	5.25	2.83	4.82	R
916	X	Y	Y	5.75	5.25	4.25	5.12	R
919	X		X	5.01	6.83	5.17	6.1	R
920	X	X	X	5.5	6.75	4.38	5.44	R
925	X	Y	H	4.39	4.5	2.75	4.26	R
928	X	Y	Y	3.92	4.42	3.21	4.4	R
931	X	Y	Y	4.48	4.42	2.88	4.24	R
933	X	Y	H	4.73	4.75	3.79	4.54	R
936	X	Y	X	4.94	5.92	3.79	5.47	R
938	X	X	X	4.39	4.5	3.17	4.74	R
941	X	Y	Y	5.07	4.92	3.83	4.48	R
942	X	Y	Y	4.17	5	4.5	4.31	R
946	X	Y	Y	4.86	4.58	3.5	5.17	R
948	X	X	X	4.84	4.67	3	5.04	R
952	X	X	Y	4.08	3.58	2.42	3.56	R
953	X	Y	Y	3.89	4.58	2.63	3.94	R
954	X	Y	Y	4.15	3.92	2.58	3.88	R
956	X	Y	Y	4.98	5.21	3.29	5.29	R
958	X	X	X	5.15	5.67	4.54	5.31	R
966	X	X	X	4.48	4.58	3.63	4.97	R
970	X	X	X	4.52	4.58	3.17	4.59	R
976	X	Y	X	5.51	4	3.42	6.27	R
977	X	X	Y	4.75	5.58	3.42	4.52	R
979	X	X	Y	4	4.17	3.29	3.9	R
980	X	X	X	4.07	3.75	2.96	4.57	R
981	X	Y	X	4.5	4.83	3.33	5.12	R
982	X	X	X	4.61	4.83	3.46	5.59	R
983	X	Y	Y	4.5	4.42	3.42	4.36	R
986	X	Y	H	4.99	5	4.88	5.24	R
988	X	X	X	5.14	4.83	3.96	5.39	R
989	X	X	H	5.35	5.42	3.83	6.16	R
990	X	X	Y	4.82	4.83	3.46	5.17	R
1004	X	X	Y	4.81	6.38	4.42	5.27	R
1010	X	X	Y	4.67	4.25	3.42	4.8	R
1011	X	X	X	4.82	4.75	3.13	4.37	R
1016	X	Y	Y	4.08	4.5	3.13	4.24	R
1017	X	X	Y	4.23	4.75	2.96	4.72	R
1033	X	X	X	4.27	4.92	4.33	5.27	R
1035	X	X	X	4.66	5.33	3.88	4.78	R
1036	X	Y	Y	3.86	4.17	2.71	3.86	R
1037	X	X	X	4.58	3.83	3.63	4.31	R
1038	X	Y	X	6.02	6.29	4.25	6.33	R
1039	X		H	3.72	4.25	3.21	4.24	R
1040	X	X	Y	3.68	4.5	2.83	3.92	R
1044	X	Y	Y	4.3	5.13	3.25	4.94	R
1045	X	Y	Y	4.59	5.33	3.04	4.57	R
1047	X	H	Y	4.46	5.17	3.58	4.72	R
1048	X	X	X	4.83	5.5	2.96	5.11	R
1050	X	Y	X	5.81	6.08	3.96	7.49	R
1057	X	Y	Y	4.37	5.75	3.29	4.81	R
1058	X	X	X	4.42	4.75	3.38	4.84	R
1060	X	X	Y	3.8	5.33	2.71	5.01	R
1061	X	X	X	4.65	4.42	3.83	5.04	R
1062	X	X	X	3.99	4.33	2.83	4.5	R
1064	X	Y	Y	4.37	4.58	3.67	3.88	R
1067	X	Y	Y	4.24	5.54	3.92	4.58	R
1069	X	X	X	4.99	4.67	2.75	4.84	R
879	Y	Y	H	5.16	5.08	4.21	4.94	S
880	Y	Y	X	5.16	4.33	4.33	5.49	S
886	Y	Y	Y	5.07	5.5	5.13	4.99	S
892	Y	X	Y	4.51	5.33	3.63	4.64	S
895	Y	X	Y	4.29	4.83	3.17	4.41	S
896	Y	Y	H	4.37	4.83	4.08	5.32	S
899	Y	Y	X	5.56	5.54	5.54	6.5	S
900	Y	X	Y	3.59	4.92	2.38	3.93	S
901	Y	Y	X	4.78	5.33	4.75	5.39	S
902	Y	Y	X	5.38	5.83	3.92	5.73	S
910	Y	X	Y	4.52	5.42	3.25	4.49	S
911	Y	Y	Y	4.45	5.92	2.71	5	S
912	Y	Y	X	4.98	5	4.25	5.57	S
917	Y	Y	H	5.95	6.75	4.79	6.89	S
918	Y	H	Y	4.16	4.5	3.08	4.84	S
921	Y	Y	X	5.24	6.75	3.29	6	S
924	Y	Y	X	5.62	6.42	4.67	6.19	S
927	Y	Y	Y	4.18	5.75	3.25	4.85	S
930	Y	X	X	5.37	5.58	4.54	6.23	S
934	Y	X	X	4.77	4.67	4.08	5.51	S
935	Y	X	X	5.16	5.88	4.71	5.4	S
937	Y	H	X	4.69	4.67	4.08	5.16	S
939	Y	Y	Y	4.23	4.83	3.29	4.75	S
940	Y	Y	H	5.28	6.21	4.92	6.63	S
943	Y	Y	H	4.76	4.42	3.96	4.87	S
944	Y	Y	H	4.44	5.33	2.96	4.73	S
945	Y	H	H	4.75	5	3.38	5.37	S
947	Y	Y	X	5.22	5.75	4.58	5.13	S
950	Y	Y	X	5.5	5.25	2.88	5.9	S
960	Y	Y	X	5.05	4.75	4.38	5.38	S
961	Y	Y	Y	4.01	4.75	3.71	5.3	S
963	Y	X	Y	4.38	4.67	3.5	4.54	S
964	Y		Y	4.38	4	3.13	4.53	S
969	Y	Y	X	5.12	4.83	4.92	6.47	S
971	Y	Y	X	5.83	5.67	5.71	6.9	S
973	Y	Y	Y	4.36	4.83	3.08	5.26	S
974	Y	Y	Y	4.77	4.58	2.88	5.74	S
978	Y	H	X	5.17	5.25	3.96	5.93	S
985	Y	H	Y	4.37	5.08	3.5	4.62	S
987	Y	X	X	5.01	4.75	3.58	5.52	S
991	Y	H	X	5.61	4.33	4.13	5.07	S
992	Y	X	X	4.42	4.17	3.33	4.31	S
994	Y	Y	X	4.84	5	4.17	4.62	S
995	Y	Y	Y	5.24	4.92	4.96	5.77	S
996	Y	Y	X	4.89	5.13	4.5	5.09	S
997	Y	X	Y	4.71	5.25	3.21	4.81	S
998	Y	X	X	4.62	5.29	3.5	5.07	S
999	Y	X	X	4.25	3.92	3	4.32	S
1001	Y	Y	H	4.73	5.58	2.58	5.25	S
1002	Y	Y	X	4.51	6.42	2.92	6	S
1003	Y	X	Y	4.86	5.29	2.92	5.33	S
1005	Y	Y	Y	4.83	5.58	4.08	5.46	S
1007	Y	X	Y	4.81	5.92	3.67	6.01	S
1008	Y	Y	Y	4.5	5.33	3.04	4.56	S
1012	Y	H	X	5.43	6.33	4.75	6.27	S
1013	Y	Y	Y	4.53	4.67	3.58	4.49	S
1015	Y	X	Y	4.12	4.58	2.92	4.38	S
1018	Y	X	X	5.38	5.83	4.5	6.08	S
1021	Y	Y	X	4.55	4.33	4.13	4.56	S
1022	Y	Y	X	5.1	4.67	3	5.12	S
1023	Y		H	4.28	5	2.67	4	S
1024	Y	X	X	4.89	5.83	2.96	5.23	S
1025	Y	Y		5.17	6.42	3.96	6.13	S
1026	Y	X	Y	4.22	5.33	2.79	4.53	S
1029	Y	X	X	4.66	4.67	3.29	5.15	S
1030	Y	X	X	5.29	7.33	4	6.9	S
1031	Y	Y	X	4.62	5.54	3.29	5.41	S
1041	Y	Y	X	4.88	5.17	4	5.69	S
1042	Y	Y	X	5.64	6.33	4.75	6.56	S
1043	Y	Y	Y	4.22	4.25	2.83	4.46	S
1046	Y	Y	X	5.41	6.08	4.79	6.31	S
1052	Y	X	X	4.87	5.58	4.29	6.06	S
1054	Y	Y	Y	4.08	4.58	2.88	4.86	S
1063	Y	Y	Y	4.41	4.58	2.83	4.48	S
1065	Y	X	Y	4.37	5.04	2.96	4.91	S
1066	Y	Y	X	5.72	6	4.67	5.97	S

## Sheet: A05
ID	B03	A05	B05	LLS12	LLS13	LLS14	LLS15	Marker
890	X	X	X	4.97	4.83	3.42	4.1	R
891	H	X	H	4.71	5.17	4.04	5.19	R
892	Y	X	Y	4.51	5.33	3.63	4.64	R
893	X	X	X	4.87	4.83	3.64	5.04	R
895	Y	X	Y	4.29	4.83	3.17	4.41	R
898	H	X	Y	2.59	5.25	3	4.39	R
900	Y	X	Y	3.59	4.92	2.38	3.93	R
908	H	X	H	4.67	5.67	3.21	5.29	R
909	X	X	X	4.18	4.42	2.83	4.03	R
910	Y	X	Y	4.52	5.42	3.25	4.49	R
913	X	X	X	5.01	5.33	3.96	5.79	R
915	X	X	X	4.5	5.25	2.83	4.82	R
920	X	X	X	5.5	6.75	4.38	5.44	R
923	H	X	Y	4.19	4.58	2.38	4.11	R
930	Y	X	X	5.37	5.58	4.54	6.23	R
934	Y	X	X	4.77	4.67	4.08	5.51	R
935	Y	X	X	5.16	5.88	4.71	5.4	R
938	X	X	X	4.39	4.5	3.17	4.74	R
948	X	X	X	4.84	4.67	3	5.04	R
952	X	X	Y	4.08	3.58	2.42	3.56	R
955	H	X	X	5.08	5.58	3.67	5.39	R
958	X	X	X	5.15	5.67	4.54	5.31	R
962	H	X	H	4.24	4.33	3.13	4.06	R
963	Y	X	Y	4.38	4.67	3.5	4.54	R
965		X	Y	4.75	4.75	3.15	5.65	R
966	X	X	X	4.48	4.58	3.63	4.97	R
967		X	X	5.94	4.67	5.04	6.26	R
970	X	X	X	4.52	4.58	3.17	4.59	R
972	H	X	X	4.5	4.33	2.42	4.84	R
977	X	X	Y	4.75	5.58	3.42	4.52	R
979	X	X	Y	4	4.17	3.29	3.9	R
980	X	X	X	4.07	3.75	2.96	4.57	R
982	X	X	X	4.61	4.83	3.46	5.59	R
984	H	X	Y	3.88	4.25	3.08	3.71	R
987	Y	X	X	5.01	4.75	3.58	5.52	R
988	X	X	X	5.14	4.83	3.96	5.39	R
989	X	X	H	5.35	5.42	3.83	6.16	R
990	X	X	Y	4.82	4.83	3.46	5.17	R
992	Y	X	X	4.42	4.17	3.33	4.31	R
997	Y	X	Y	4.71	5.25	3.21	4.81	R
998	Y	X	X	4.62	5.29	3.5	5.07	R
999	Y	X	X	4.25	3.92	3	4.32	R
1000		X	H	5.45	4.83	3.5	5.94	R
1003	Y	X	Y	4.86	5.29	2.92	5.33	R
1004	X	X	Y	4.81	6.38	4.42	5.27	R
1007	Y	X	Y	4.81	5.92	3.67	6.01	R
1010	X	X	Y	4.67	4.25	3.42	4.8	R
1011	X	X	X	4.82	4.75	3.13	4.37	R
1015	Y	X	Y	4.12	4.58	2.92	4.38	R
1017	X	X	Y	4.23	4.75	2.96	4.72	R
1018	Y	X	X	5.38	5.83	4.5	6.08	R
1020		X	X	5.31	5.38	4.25	5.47	R
1024	Y	X	X	4.89	5.83	2.96	5.23	R
1026	Y	X	Y	4.22	5.33	2.79	4.53	R
1028	H	X	Y	3.75	4.08	2.08	3.63	R
1029	Y	X	X	4.66	4.67	3.29	5.15	R
1030	Y	X	X	5.29	7.33	4	6.9	R
1032		X	X	4.67	5.38	3.92	4.56	R
1033	X	X	X	4.27	4.92	4.33	5.27	R
1035	X	X	X	4.66	5.33	3.88	4.78	R
1037	X	X	X	4.58	3.83	3.63	4.31	R
1040	X	X	Y	3.68	4.5	2.83	3.92	R
1048	X	X	X	4.83	5.5	2.96	5.11	R
1052	Y	X	X	4.87	5.58	4.29	6.06	R
1058	X	X	X	4.42	4.75	3.38	4.84	R
1060	X	X	Y	3.8	5.33	2.71	5.01	R
1061	X	X	X	4.65	4.42	3.83	5.04	R
1062	X	X	X	3.99	4.33	2.83	4.5	R
1065	Y	X	Y	4.37	5.04	2.96	4.91	R
1069	X	X	X	4.99	4.67	2.75	4.84	R
878	X		Y	3.69	4.67	2.75	4.18	S
879	Y	Y	H	5.16	5.08	4.21	4.94	S
880	Y	Y	X	5.16	4.33	4.33	5.49	S
883	X	Y	Y	4.18	4.75	3.58	4.23	S
886	Y	Y	Y	5.07	5.5	5.13	4.99	S
887	X	Y	H	4.89	5.33	3.71	4.88	S
889	H		H	4.77	4.67	3.08	4.51	S
896	Y	Y	H	4.37	4.83	4.08	5.32	S
897	X	Y	Y	3.84	5.33	2.88	4.6	S
899	Y	Y	X	5.56	5.54	5.54	6.5	S
901	Y	Y	X	4.78	5.33	4.75	5.39	S
902	Y	Y	X	5.38	5.83	3.92	5.73	S
903	H	Y	H	4.62	5.75	3.54	4.33	S
904	X		X	4.52	4.42	3.75	4.71	S
905	X		H	4.5	4.83	2.58	4.55	S
906	X	Y	X	5.41	5.67	4.58	6.52	S
911	Y	Y	Y	4.45	5.92	2.71	5	S
912	Y	Y	X	4.98	5	4.25	5.57	S
914	X	Y	Y	4.17	4.5	3.13	4.11	S
916	X	Y	Y	5.75	5.25	4.25	5.12	S
917	Y	Y	H	5.95	6.75	4.79	6.89	S
919	X		X	5.01	6.83	5.17	6.1	S
921	Y	Y	X	5.24	6.75	3.29	6	S
922		Y	H	4.2	5.17	3.71	4.26	S
924	Y	Y	X	5.62	6.42	4.67	6.19	S
925	X	Y	H	4.39	4.5	2.75	4.26	S
926			Y	4.15	4.75	2.67	4.17	S
927	Y	Y	Y	4.18	5.75	3.25	4.85	S
928	X	Y	Y	3.92	4.42	3.21	4.4	S
929		Y	H	5.35	5.42	4.08	5.71	S
931	X	Y	Y	4.48	4.42	2.88	4.24	S
933	X	Y	H	4.73	4.75	3.79	4.54	S
936	X	Y	X	4.94	5.92	3.79	5.47	S
939	Y	Y	Y	4.23	4.83	3.29	4.75	S
940	Y	Y	H	5.28	6.21	4.92	6.63	S
941	X	Y	Y	5.07	4.92	3.83	4.48	S
942	X	Y	Y	4.17	5	4.5	4.31	S
943	Y	Y	H	4.76	4.42	3.96	4.87	S
944	Y	Y	H	4.44	5.33	2.96	4.73	S
946	X	Y	Y	4.86	4.58	3.5	5.17	S
947	Y	Y	X	5.22	5.75	4.58	5.13	S
949	H	Y	Y	4.34	5	3.13	4.69	S
950	Y	Y	X	5.5	5.25	2.88	5.9	S
953	X	Y	Y	3.89	4.58	2.63	3.94	S
954	X	Y	Y	4.15	3.92	2.58	3.88	S
956	X	Y	Y	4.98	5.21	3.29	5.29	S
960	Y	Y	X	5.05	4.75	4.38	5.38	S
961	Y	Y	Y	4.01	4.75	3.71	5.3	S
964	Y		Y	4.38	4	3.13	4.53	S
969	Y	Y	X	5.12	4.83	4.92	6.47	S
971	Y	Y	X	5.83	5.67	5.71	6.9	S
973	Y	Y	Y	4.36	4.83	3.08	5.26	S
974	Y	Y	Y	4.77	4.58	2.88	5.74	S
976	X	Y	X	5.51	4	3.42	6.27	S
981	X	Y	X	4.5	4.83	3.33	5.12	S
983	X	Y	Y	4.5	4.42	3.42	4.36	S
986	X	Y	H	4.99	5	4.88	5.24	S
993		Y	X	4.84	5.67	3.25	4.99	S
994	Y	Y	X	4.84	5	4.17	4.62	S
995	Y	Y	Y	5.24	4.92	4.96	5.77	S
996	Y	Y	X	4.89	5.13	4.5	5.09	S
1001	Y	Y	H	4.73	5.58	2.58	5.25	S
1002	Y	Y	X	4.51	6.42	2.92	6	S
1005	Y	Y	Y	4.83	5.58	4.08	5.46	S
1008	Y	Y	Y	4.5	5.33	3.04	4.56	S
1013	Y	Y	Y	4.53	4.67	3.58	4.49	S
1014		Y	Y	4.57	4.67	3.38	5.66	S
1016	X	Y	Y	4.08	4.5	3.13	4.24	S
1019			Y	4.57	5.71	3.46	6.12	S
1021	Y	Y	X	4.55	4.33	4.13	4.56	S
1022	Y	Y	X	5.1	4.67	3	5.12	S
1023	Y		H	4.28	5	2.67	4	S
1025	Y	Y		5.17	6.42	3.96	6.13	S
1027			X	5.96	5.25	3.17	6.28	S
1031	Y	Y	X	4.62	5.54	3.29	5.41	S
1034		Y	X	5.01	5.5	4.42	5.34	S
1036	X	Y	Y	3.86	4.17	2.71	3.86	S
1038	X	Y	X	6.02	6.29	4.25	6.33	S
1039	X		H	3.72	4.25	3.21	4.24	S
1041	Y	Y	X	4.88	5.17	4	5.69	S
1042	Y	Y	X	5.64	6.33	4.75	6.56	S
1043	Y	Y	Y	4.22	4.25	2.83	4.46	S
1044	X	Y	Y	4.3	5.13	3.25	4.94	S
1045	X	Y	Y	4.59	5.33	3.04	4.57	S
1046	Y	Y	X	5.41	6.08	4.79	6.31	S
1050	X	Y	X	5.81	6.08	3.96	7.49	S
1053		Y	X	5.38	5.33	4.63	5.59	S
1054	Y	Y	Y	4.08	4.58	2.88	4.86	S
1056		Y	X	5.13	6.67	5.13	6.19	S
1057	X	Y	Y	4.37	5.75	3.29	4.81	S
1059		Y	Y	4.37	4.83	3.46	4.89	S
1063	Y	Y	Y	4.41	4.58	2.83	4.48	S
1064	X	Y	Y	4.37	4.58	3.67	3.88	S
1066	Y	Y	X	5.72	6	4.67	5.97	S
1067	X	Y	Y	4.24	5.54	3.92	4.58	S
1068		Y	X	4.87	5.33	4.46	6.52	S

## Sheet: B03
ID	B03	A05	B05	LLS12	LLS13	LLS14	LLS15	Marker
878	X		Y	3.69	4.67	2.75	4.18	R
883	X	Y	Y	4.18	4.75	3.58	4.23	R
887	X	Y	H	4.89	5.33	3.71	4.88	R
890	X	X	X	4.97	4.83	3.42	4.1	R
893	X	X	X	4.87	4.83	3.64	5.04	R
897	X	Y	Y	3.84	5.33	2.88	4.6	R
904	X		X	4.52	4.42	3.75	4.71	R
905	X		H	4.5	4.83	2.58	4.55	R
906	X	Y	X	5.41	5.67	4.58	6.52	R
909	X	X	X	4.18	4.42	2.83	4.03	R
913	X	X	X	5.01	5.33	3.96	5.79	R
914	X	Y	Y	4.17	4.5	3.13	4.11	R
915	X	X	X	4.5	5.25	2.83	4.82	R
916	X	Y	Y	5.75	5.25	4.25	5.12	R
919	X		X	5.01	6.83	5.17	6.1	R
920	X	X	X	5.5	6.75	4.38	5.44	R
925	X	Y	H	4.39	4.5	2.75	4.26	R
928	X	Y	Y	3.92	4.42	3.21	4.4	R
931	X	Y	Y	4.48	4.42	2.88	4.24	R
933	X	Y	H	4.73	4.75	3.79	4.54	R
936	X	Y	X	4.94	5.92	3.79	5.47	R
938	X	X	X	4.39	4.5	3.17	4.74	R
941	X	Y	Y	5.07	4.92	3.83	4.48	R
942	X	Y	Y	4.17	5	4.5	4.31	R
946	X	Y	Y	4.86	4.58	3.5	5.17	R
948	X	X	X	4.84	4.67	3	5.04	R
952	X	X	Y	4.08	3.58	2.42	3.56	R
953	X	Y	Y	3.89	4.58	2.63	3.94	R
954	X	Y	Y	4.15	3.92	2.58	3.88	R
956	X	Y	Y	4.98	5.21	3.29	5.29	R
958	X	X	X	5.15	5.67	4.54	5.31	R
966	X	X	X	4.48	4.58	3.63	4.97	R
970	X	X	X	4.52	4.58	3.17	4.59	R
976	X	Y	X	5.51	4	3.42	6.27	R
977	X	X	Y	4.75	5.58	3.42	4.52	R
979	X	X	Y	4	4.17	3.29	3.9	R
980	X	X	X	4.07	3.75	2.96	4.57	R
981	X	Y	X	4.5	4.83	3.33	5.12	R
982	X	X	X	4.61	4.83	3.46	5.59	R
983	X	Y	Y	4.5	4.42	3.42	4.36	R
986	X	Y	H	4.99	5	4.88	5.24	R
988	X	X	X	5.14	4.83	3.96	5.39	R
989	X	X	H	5.35	5.42	3.83	6.16	R
990	X	X	Y	4.82	4.83	3.46	5.17	R
1004	X	X	Y	4.81	6.38	4.42	5.27	R
1010	X	X	Y	4.67	4.25	3.42	4.8	R
1011	X	X	X	4.82	4.75	3.13	4.37	R
1016	X	Y	Y	4.08	4.5	3.13	4.24	R
1017	X	X	Y	4.23	4.75	2.96	4.72	R
1033	X	X	X	4.27	4.92	4.33	5.27	R
1035	X	X	X	4.66	5.33	3.88	4.78	R
1036	X	Y	Y	3.86	4.17	2.71	3.86	R
1037	X	X	X	4.58	3.83	3.63	4.31	R
1038	X	Y	X	6.02	6.29	4.25	6.33	R
1039	X		H	3.72	4.25	3.21	4.24	R
1040	X	X	Y	3.68	4.5	2.83	3.92	R
1044	X	Y	Y	4.3	5.13	3.25	4.94	R
1045	X	Y	Y	4.59	5.33	3.04	4.57	R
1047	X	H	Y	4.46	5.17	3.58	4.72	R
1048	X	X	X	4.83	5.5	2.96	5.11	R
1050	X	Y	X	5.81	6.08	3.96	7.49	R
1057	X	Y	Y	4.37	5.75	3.29	4.81	R
1058	X	X	X	4.42	4.75	3.38	4.84	R
1060	X	X	Y	3.8	5.33	2.71	5.01	R
1061	X	X	X	4.65	4.42	3.83	5.04	R
1062	X	X	X	3.99	4.33	2.83	4.5	R
1064	X	Y	Y	4.37	4.58	3.67	3.88	R
1067	X	Y	Y	4.24	5.54	3.92	4.58	R
1069	X	X	X	4.99	4.67	2.75	4.84	R
879	Y	Y	H	5.16	5.08	4.21	4.94	S
880	Y	Y	X	5.16	4.33	4.33	5.49	S
886	Y	Y	Y	5.07	5.5	5.13	4.99	S
892	Y	X	Y	4.51	5.33	3.63	4.64	S
895	Y	X	Y	4.29	4.83	3.17	4.41	S
896	Y	Y	H	4.37	4.83	4.08	5.32	S
899	Y	Y	X	5.56	5.54	5.54	6.5	S
900	Y	X	Y	3.59	4.92	2.38	3.93	S
901	Y	Y	X	4.78	5.33	4.75	5.39	S
902	Y	Y	X	5.38	5.83	3.92	5.73	S
910	Y	X	Y	4.52	5.42	3.25	4.49	S
911	Y	Y	Y	4.45	5.92	2.71	5	S
912	Y	Y	X	4.98	5	4.25	5.57	S
917	Y	Y	H	5.95	6.75	4.79	6.89	S
918	Y	H	Y	4.16	4.5	3.08	4.84	S
921	Y	Y	X	5.24	6.75	3.29	6	S
924	Y	Y	X	5.62	6.42	4.67	6.19	S
927	Y	Y	Y	4.18	5.75	3.25	4.85	S
930	Y	X	X	5.37	5.58	4.54	6.23	S
934	Y	X	X	4.77	4.67	4.08	5.51	S
935	Y	X	X	5.16	5.88	4.71	5.4	S
937	Y	H	X	4.69	4.67	4.08	5.16	S
939	Y	Y	Y	4.23	4.83	3.29	4.75	S
940	Y	Y	H	5.28	6.21	4.92	6.63	S
943	Y	Y	H	4.76	4.42	3.96	4.87	S
944	Y	Y	H	4.44	5.33	2.96	4.73	S
945	Y	H	H	4.75	5	3.38	5.37	S
947	Y	Y	X	5.22	5.75	4.58	5.13	S
950	Y	Y	X	5.5	5.25	2.88	5.9	S
960	Y	Y	X	5.05	4.75	4.38	5.38	S
961	Y	Y	Y	4.01	4.75	3.71	5.3	S
963	Y	X	Y	4.38	4.67	3.5	4.54	S
964	Y		Y	4.38	4	3.13	4.53	S
969	Y	Y	X	5.12	4.83	4.92	6.47	S
971	Y	Y	X	5.83	5.67	5.71	6.9	S
973	Y	Y	Y	4.36	4.83	3.08	5.26	S
974	Y	Y	Y	4.77	4.58	2.88	5.74	S
978	Y	H	X	5.17	5.25	3.96	5.93	S
985	Y	H	Y	4.37	5.08	3.5	4.62	S
987	Y	X	X	5.01	4.75	3.58	5.52	S
991	Y	H	X	5.61	4.33	4.13	5.07	S
992	Y	X	X	4.42	4.17	3.33	4.31	S
994	Y	Y	X	4.84	5	4.17	4.62	S
995	Y	Y	Y	5.24	4.92	4.96	5.77	S
996	Y	Y	X	4.89	5.13	4.5	5.09	S
997	Y	X	Y	4.71	5.25	3.21	4.81	S
998	Y	X	X	4.62	5.29	3.5	5.07	S
999	Y	X	X	4.25	3.92	3	4.32	S
1001	Y	Y	H	4.73	5.58	2.58	5.25	S
1002	Y	Y	X	4.51	6.42	2.92	6	S
1003	Y	X	Y	4.86	5.29	2.92	5.33	S
1005	Y	Y	Y	4.83	5.58	4.08	5.46	S
1007	Y	X	Y	4.81	5.92	3.67	6.01	S
1008	Y	Y	Y	4.5	5.33	3.04	4.56	S
1012	Y	H	X	5.43	6.33	4.75	6.27	S
1013	Y	Y	Y	4.53	4.67	3.58	4.49	S
1015	Y	X	Y	4.12	4.58	2.92	4.38	S
1018	Y	X	X	5.38	5.83	4.5	6.08	S
1021	Y	Y	X	4.55	4.33	4.13	4.56	S
1022	Y	Y	X	5.1	4.67	3	5.12	S
1023	Y		H	4.28	5	2.67	4	S
1024	Y	X	X	4.89	5.83	2.96	5.23	S
1025	Y	Y		5.17	6.42	3.96	6.13	S
1026	Y	X	Y	4.22	5.33	2.79	4.53	S
1029	Y	X	X	4.66	4.67	3.29	5.15	S
1030	Y	X	X	5.29	7.33	4	6.9	S
1031	Y	Y	X	4.62	5.54	3.29	5.41	S
1041	Y	Y	X	4.88	5.17	4	5.69	S
1042	Y	Y	X	5.64	6.33	4.75	6.56	S
1043	Y	Y	Y	4.22	4.25	2.83	4.46	S
1046	Y	Y	X	5.41	6.08	4.79	6.31	S
1052	Y	X	X	4.87	5.58	4.29	6.06	S
1054	Y	Y	Y	4.08	4.58	2.88	4.86	S
1063	Y	Y	Y	4.41	4.58	2.83	4.48	S
1065	Y	X	Y	4.37	5.04	2.96	4.91	S
1066	Y	Y	X	5.72	6	4.67	5.97	S
